# Supplementary material for: De Novo Assembly of the Asian Citrus Psyllid Diaphorina citri (Hemiptera: Psyllidae) Transcriptome across Developmental Stages
Source: Int J Mol Sci. 2020 Jul 14;21(14):4974. doi: 10.3390/ijms21144974 (PMC7404022; doi:10.3390/ijms21144974)
Supplement: Supplementary file 1 [file ijms-21-04974-s001.zip]

Archive with 4 entries (4 files):
- Table S3.xlsx
- Table S4.docx
- Table S1.docx
- Table S2.xls
