# Supplementary material for: De Novo Assembly of the Asian Citrus Psyllid Diaphorina citri (Hemiptera: Psyllidae) Transcriptome across Developmental Stages
Source: Int J Mol Sci. 2020 Jul 14;21(14):4974. doi: 10.3390/ijms21144974 (PMC7404022; doi:10.3390/ijms21144974)
Supplement: Supplementary file 1 [file ijms-21-04974-s001.zip › Table S3.xlsx]

## Sheet: Sheet1
Group_Eggs-VS-instar-F-M
id	baseMean	log2FoldChange	lfcSE	stat	pvalue	padj
Eggs-TRINITY_DN30241_c0_g1_i2	645.629	-15.3624	0.941293	-16.3205	NA	NA
Eggs-TRINITY_DN31618_c0_g1_i4	283.878	-14.4706	0.903215	-16.0212	9.08907e-58	3.7978e-54
Eggs-TRINITY_DN32433_c0_g1_i6	93.0128	-12.8598	0.963319	-13.3495	NA	NA
Eggs-TRINITY_DN36119_c0_g1_i1	133.001	-11.981	0.77245	-15.5104	2.94981e-54	9.92056e-51
Eggs-TRINITY_DN37395_c0_g1_i1	226.943	-11.766	0.478174	-24.6062	1.08458e-133	1.49551e-128
Eggs-TRINITY_DN37951_c0_g2_i1	352.379	-11.6891	0.468741	-24.9372	NA	NA
1instar-TRINITY_DN29075_c1_g1_i1	70.2497	-11.5847	0.761134	-15.2204	2.5905e-52	7.59999e-49
1instar-TRINITY_DN29544_c1_g1_i4	3432.82	-11.5525	0.837413	-13.7955	NA	NA
4instar-TRINITY_DN7769_c0_g1_i2	120.497	-11.3301	0.555943	-20.3799	2.5197e-92	4.96338e-88
Eggs-TRINITY_DN30608_c1_g2_i1	189.364	-11.1722	0.526891	-21.2041	8.76108e-100	3.02012e-95
1instar-TRINITY_DN23522_c0_g1_i1	484.996	-11.0948	0.500526	-22.1663	NA	NA
Eggs-TRINITY_DN28933_c0_g1_i1	80.2917	-10.9122	0.620923	-17.5742	3.88283e-69	3.5693e-65
1instar-TRINITY_DN30219_c0_g1_i9	19.8961	-10.8997	0.951443	-11.456	2.1942e-30	1.29297e-27
3instar-TRINITY_DN20497_c0_g1_i6	21.7035	-10.8951	0.995925	-10.9397	7.4468e-28	3.54078e-25
Eggs-TRINITY_DN34884_c3_g1_i6	19.4678	-10.8518	0.958916	-11.3167	1.0843e-29	6.1025e-27
3instar-TRINITY_DN16916_c2_g1_i4	22.4903	-10.7683	1.05997	-10.1591	3.01802e-24	1.01748e-21
Eggs-TRINITY_DN32317_c0_g1_i1	18.1241	-10.7647	0.956641	-11.2526	2.24805e-29	1.22039e-26
Eggs-TRINITY_DN35164_c0_g1_i1	18.2228	-10.74	0.968834	-11.0855	1.47526e-28	7.47868e-26
Eggs-TRINITY_DN32450_c2_g1_i3	50.7641	-10.7345	0.747705	-14.3567	9.67771e-47	2.08506e-43
1instar-TRINITY_DN22656_c0_g2_i1	1256.58	-10.6547	0.639731	-16.655	2.78355e-62	1.59924e-58
4instar-TRINITY_DN11776_c2_g1_i7	4451.65	12.357	1.00721	12.2685	1.33706e-34	1.05956e-31
Male-TRINITY_DN14264_c3_g1_i10	3615	12.0942	1.01553	11.9093	1.05881e-32	7.44883e-30
4instar-TRINITY_DN18685_c2_g2_i4	3261.16	12.0531	1.01507	11.8742	1.61132e-32	1.11091e-29
Male-TRINITY_DN13825_c0_g1_i3	4738.91	11.9211	0.942011	12.655	1.05033e-36	1.03449e-33
Male-TRINITY_DN14264_c3_g1_i11	5564.1	11.6989	0.903227	12.9523	2.2793e-38	2.57613e-35
2instar-TRINITY_DN15809_c3_g1_i3	2511.15	11.6564	1.02945	11.3229	1.01033e-29	5.70951e-27
1instar-TRINITY_DN30415_c1_g2_i9	5272.49	11.5998	0.914618	12.6827	7.37297e-37	7.31399e-34
Male-TRINITY_DN14264_c3_g1_i6	2355.5	11.5301	1.0346	11.1445	7.61677e-29	3.96325e-26
1instar-TRINITY_DN25887_c4_g1_i8	2451.9	11.4475	1.03987	11.0086	3.47343e-28	1.71052e-25
3instar-TRINITY_DN14293_c4_g1_i6	2084.31	11.4233	1.0373	11.0125	3.32559e-28	1.64358e-25
4instar-TRINITY_DN11957_c1_g6_i1	3376.89	11.4142	0.957452	11.9215	9.14909e-33	6.53653e-30
1instar-TRINITY_DN30415_c1_g2_i10	2848.38	11.303	0.951593	11.878	1.53962e-32	1.06681e-29
1instar-TRINITY_DN31767_c1_g1_i1	1647.33	11.2537	1.04049	10.8157	2.90035e-27	1.30694e-24
2instar-TRINITY_DN15809_c3_g1_i7	1688.04	10.9805	1.0562	10.3962	2.5802e-25	9.72074e-23
4instar-TRINITY_DN11776_c2_g1_i4	3164.43	10.92	0.931737	11.72	1.00631e-31	6.67105e-29
5instar-TRINITY_DN10489_c0_g1_i1	712.998	10.8376	1.03722	10.4487	1.4855e-25	5.7216e-23
1instar-TRINITY_DN29050_c5_g1_i9	1966.66	10.8317	0.96312	11.2465	2.41089e-29	1.29351e-26
1instar-TRINITY_DN29147_c1_g1_i3	1069.15	10.7692	1.05644	10.1939	2.11112e-24	7.27746e-22
3instar-TRINITY_DN14293_c4_g1_i4	1161.54	10.7643	1.05907	10.1639	2.87313e-24	9.7339e-22
1instar-TRINITY_DN25224_c2_g1_i3	7195.32	10.7079	0.848663	12.6173	1.69444e-36	1.58941e-33
Group_1instar-VS-NO-1instar
id	baseMean	log2FoldChange	lfcSE	stat	pvalue	padj
Eggs-TRINITY_DN37812_c0_g2_i3	1.13468	-6.15416	0.979697	-6.2817	NA	NA
Eggs-TRINITY_DN36543_c0_g1_i4	11.6157	-6.08183	0.83965	-7.24329	NA	NA
1instar-TRINITY_DN31535_c0_g1_i10	0.936627	-5.85004	1.00163	-5.8405	5.2e-09	NA
1instar-TRINITY_DN23531_c0_g1_i4	4.23929	-5.70384	1.07724	-5.29485	NA	NA
1instar-TRINITY_DN23977_c1_g1_i4	2.31811	-5.63232	0.931774	-6.04473	NA	NA
Eggs-TRINITY_DN30627_c1_g1_i3	4.71423	-5.55514	1.02711	-5.40849	NA	NA
Eggs-TRINITY_DN32417_c0_g1_i8	0.959266	-5.52711	1.07127	-5.1594	NA	NA
Eggs-TRINITY_DN32417_c0_g1_i6	1.28001	-5.41605	1.12794	-4.80171	NA	NA
4instar-TRINITY_DN12337_c2_g3_i11	1.1561	-5.31101	1.12909	-4.70378	2.55e-06	NA
1instar-TRINITY_DN24638_c4_g1_i2	1.06157	-5.21558	1.13034	-4.61416	3.95e-06	NA
1instar-TRINITY_DN31348_c2_g1_i3	0.762169	-5.04645	0.980391	-5.14738	2.64e-07	NA
Male-TRINITY_DN20033_c2_g1_i4	0.954571	-5.03341	1.13628	-4.42972	9.44e-06	NA
Female-TRINITY_DN15929_c1_g1_i1	0.524824	-5.02815	1.04593	-4.80734	1.53e-06	NA
1instar-TRINITY_DN24110_c0_g4_i9	1.30155	-4.99254	1.10205	-4.53024	5.89e-06	NA
1instar-TRINITY_DN27447_c1_g2_i4	0.87341	-4.99201	1.13407	-4.40187	1.07e-05	NA
1instar-TRINITY_DN22184_c0_g1_i1	0.675753	-4.89378	0.992069	-4.9329	8.1e-07	NA
1instar-TRINITY_DN31711_c0_g1_i3	0.490543	-4.89283	1.05848	-4.62249	3.79e-06	NA
Eggs-TRINITY_DN25409_c0_g1_i2	0.488535	-4.89102	1.05819	-4.62206	3.8e-06	NA
1instar-TRINITY_DN23977_c1_g3_i3	1.54339	-4.7761	1.04139	-4.58627	NA	NA
1instar-TRINITY_DN20677_c0_g1_i1	0.449966	-4.74858	1.06902	-4.44201	8.91e-06	NA
Male-TRINITY_DN11994_c0_g1_i1	142.012	6.51456	0.907548	7.1782	NA	NA
1instar-TRINITY_DN27154_c1_g2_i6	121.948	6.48442	0.907187	7.14783	8.82e-13	6.8e-09
Male-TRINITY_DN12052_c0_g1_i1	93.7419	6.20826	0.918826	6.75673	NA	NA
Eggs-TRINITY_DN30316_c0_g2_i1	59.1693	6.19995	0.911255	6.80375	1.02e-11	4.4e-08
5instar-TRINITY_DN13559_c2_g1_i3	61.3609	6.09226	0.918731	6.63117	3.33e-11	9.8e-08
5instar-TRINITY_DN11748_c0_g2_i1	61.6999	6.07048	0.920141	6.59734	4.19e-11	1.05e-07
Male-TRINITY_DN14045_c1_g3_i1	104.837	6.05989	0.928436	6.52698	NA	NA
4instar-TRINITY_DN17972_c0_g3_i6	187.787	6.04515	0.93409	6.4717	9.69e-11	1.94e-07
Male-TRINITY_DN12883_c2_g1_i1	102.535	6.03044	0.929798	6.48575	NA	NA
Male-TRINITY_DN12923_c0_g1_i1	90.3789	5.84485	0.938635	6.22697	NA	NA
Female-TRINITY_DN11788_c0_g1_i1	79.706	5.80138	0.93968	6.17379	NA	NA
5instar-TRINITY_DN15083_c1_g1_i1	45.772	5.79938	0.931461	6.22611	4.78e-10	6.7e-07
Eggs-TRINITY_DN34767_c4_g1_i6	46.2073	5.77141	0.933417	6.1831	6.29e-10	8.59e-07
Male-TRINITY_DN13717_c0_g1_i1	82.3725	5.76825	0.941906	6.12401	NA	NA
Male-TRINITY_DN16561_c0_g2_i8	30.7033	5.74936	0.925537	6.21192	5.23e-10	7.24e-07
4instar-TRINITY_DN18367_c2_g4_i2	50.0139	5.72927	0.937435	6.11164	9.86e-10	1.22e-06
Female-TRINITY_DN19503_c2_g1_i2	104.023	5.72139	0.900703	6.35214	NA	NA
5instar-TRINITY_DN15824_c0_g1_i10	55.5488	5.70662	0.94049	6.06771	1.3e-09	1.47e-06
Female-TRINITY_DN16408_c1_g3_i5	86.3547	5.70036	0.815986	6.98586	2.83e-12	1.53e-08
Eggs-TRINITY_DN34761_c0_g3_i4	30.2148	5.69114	0.929267	6.12433	9.11e-10	1.14e-06
Anno_Group_2instar-VS-NO-2instar_DE
geneID	baseMean	log2FoldChange	lfcSE	stat	pvalue	padj
Female-TRINITY_DN14933_c0_g2_i7	1481.27	-1.98058	0.383754	-5.16105	2.45566e-07	0.00228577
3instar-TRINITY_DN15108_c3_g2_i5	44.5608	-1.5574	0.369925	-4.21003	2.55341e-05	0.0356849
Male-TRINITY_DN14504_c2_g1_i1	151.39	1.22332	0.292759	4.17861	2.93298e-05	0.0384518
3instar-TRINITY_DN20036_c0_g1_i8	53.4384	1.23404	0.290834	4.24311	2.20446e-05	0.0325708
Male-TRINITY_DN16564_c7_g1_i3	36.8317	1.23702	0.285596	4.33138	1.48177e-05	0.0255419
3instar-TRINITY_DN18025_c1_g1_i2	94.6215	1.24663	0.285422	4.36767	1.25578e-05	0.0243521
Female-TRINITY_DN18991_c1_g1_i9	85.3982	1.3076	0.295493	4.42515	9.63749e-06	0.0210286
Eggs-TRINITY_DN37794_c1_g1_i3	52.9637	1.39055	0.306061	4.54339	5.53576e-06	0.0158708
Male-TRINITY_DN20052_c1_g1_i2	505.224	1.41951	0.270412	5.24945	1.52557e-07	0.00212639
3instar-TRINITY_DN14226_c3_g1_i7	200.909	1.46889	0.338016	4.34562	1.38886e-05	0.0248392
Eggs-TRINITY_DN30487_c5_g1_i1	33.9964	1.55158	0.355984	4.35857	1.30914e-05	0.0248098
Eggs-TRINITY_DN37438_c2_g1_i2	38.7823	1.68136	0.375704	4.47522	7.6331e-06	0.0177626
Female-TRINITY_DN15996_c1_g2_i8	516.225	1.81005	0.354202	5.11022	3.21785e-07	0.00246727
Female-TRINITY_DN18821_c3_g2_i2	46.133	1.81413	0.416661	4.35396	1.337e-05	0.0248098
4instar-TRINITY_DN11719_c4_g1_i3	23.7445	1.82457	0.427849	4.26452	2.00328e-05	0.0321499
Eggs-TRINITY_DN34661_c0_g1_i1	32.2856	1.88538	0.360864	5.22464	1.74499e-07	0.00212639
Male-TRINITY_DN19022_c1_g1_i6	43.026	1.91728	0.43682	4.38919	1.13776e-05	0.022533
Male-TRINITY_DN19824_c0_g1_i7	88.1585	1.93508	0.459782	4.20869	2.56858e-05	0.0356849
Female-TRINITY_DN12960_c0_g1_i4	122.216	1.95773	0.466792	4.19402	2.7406e-05	0.0375148
1instar-TRINITY_DN29799_c2_g1_i3	32.3406	4.78476	0.860997	5.55723	2.74088e-08	0.00116014
1instar-TRINITY_DN31705_c0_g1_i4	21.1567	4.73906	0.858141	5.52247	3.34266e-08	0.00116014
5instar-TRINITY_DN13624_c1_g3_i1	11.8012	4.50041	0.862796	5.21608	1.82754e-07	0.00212639
Male-TRINITY_DN15563_c0_g1_i11	29.9285	4.46263	0.878041	5.08248	3.7253e-07	0.00246727
5instar-TRINITY_DN12136_c2_g2_i3	13.261	4.36413	0.874023	4.99315	5.94019e-07	0.00345578
Female-TRINITY_DN19639_c0_g2_i7	17.353	4.35695	0.878403	4.96008	7.04647e-07	0.00364389
4instar-TRINITY_DN16751_c2_g1_i10	21.525	4.30292	0.88401	4.86751	1.13015e-06	0.00525984
5instar-TRINITY_DN18050_c2_g2_i7	15.1114	4.26356	0.782042	5.45183	4.98543e-08	0.00116014
4instar-TRINITY_DN19215_c2_g2_i4	8.61319	4.19942	0.87705	4.78812	1.6835e-06	0.00681321
4instar-TRINITY_DN11557_c0_g1_i2	27.294	4.16088	0.852711	4.87959	1.06307e-06	0.00520804
4instar-TRINITY_DN13568_c7_g1_i2	34.8318	4.12389	0.897212	4.59634	4.29977e-06	0.0138011
Female-TRINITY_DN14285_c1_g1_i4	19.1972	4.09213	0.895018	4.57212	4.82819e-06	0.0146426
1instar-TRINITY_DN24521_c2_g2_i14	10.1829	4.06452	0.889386	4.57003	4.87658e-06	0.0146426
Male-TRINITY_DN17729_c1_g1_i3	10.7018	4.04102	0.891483	4.53291	5.81753e-06	0.0158708
3instar-TRINITY_DN15270_c1_g1_i10	11.4552	4.01445	0.893997	4.49045	7.10715e-06	0.0169628
1instar-TRINITY_DN29852_c3_g1_i2	7.57331	3.99349	0.888872	4.49276	7.03054e-06	0.0169628
Eggs-TRINITY_DN33132_c0_g1_i2	8.35858	3.95114	0.893593	4.42163	9.79571e-06	0.0210286
Eggs-TRINITY_DN30950_c3_g1_i4	9.12368	3.95068	0.895113	4.41361	1.01661e-05	0.0210286
3instar-TRINITY_DN21100_c1_g1_i5	10.9668	3.90834	0.900201	4.34163	1.41432e-05	0.0248392
Eggs-TRINITY_DN36097_c0_g1_i5	12.5698	3.90232	0.902136	4.32565	1.52081e-05	0.0257382
Anno_Group_3instar-VS-NO-3instar
geneID	baseMean	log2FoldChange	lfcSE	stat	pvalue	padj
1instar-TRINITY_DN29532_c3_g1_i3	24.6778	2.24701	0.433084	5.18838	2.12e-07	0.00237095
1instar-TRINITY_DN26634_c2_g1_i8	21.0226	2.8715	0.624965	4.59466	4.33e-06	0.0260862
1instar-TRINITY_DN24735_c1_g1_i8	12.049	3.90037	0.891922	4.37299	1.23e-05	0.0479428
Female-TRINITY_DN18857_c1_g1_i3	9.49622	3.91778	0.887737	4.41323	1.02e-05	0.0419364
Eggs-TRINITY_DN34186_c3_g1_i3	10.2537	3.96169	0.886255	4.47015	7.82e-06	0.0359734
5instar-TRINITY_DN18703_c1_g1_i1	14.1324	3.96202	0.889959	4.45191	8.51e-06	0.0369929
Male-TRINITY_DN17892_c1_g2_i11	11.5014	3.98365	0.886212	4.49514	6.95e-06	0.0339958
1instar-TRINITY_DN25930_c4_g3_i1	8.79396	3.9973	0.881645	4.53391	5.79e-06	0.0323579
4instar-TRINITY_DN11716_c2_g2_i4	34.1955	4.02476	0.89255	4.50928	6.5e-06	0.0339276
2instar-TRINITY_DN20775_c0_g1_i4	19.6733	4.10591	0.884688	4.64108	3.47e-06	0.0225972
4instar-TRINITY_DN15461_c2_g1_i9	10.4294	4.11684	0.876571	4.69653	2.65e-06	0.018821
5instar-TRINITY_DN15849_c2_g1_i2	15.4346	4.17896	0.878008	4.75959	1.94e-06	0.0151774
Male-TRINITY_DN14226_c1_g1_i2	52.5615	4.28017	0.881291	4.8567	1.19e-06	0.0103758
1instar-TRINITY_DN30662_c1_g2_i5	12.0056	4.34808	0.863773	5.03382	4.81e-07	0.00470211
Eggs-TRINITY_DN32664_c1_g2_i1	11.9558	4.45963	0.856328	5.20785	1.91e-07	0.00237095
Female-TRINITY_DN17488_c2_g1_i7	13.8761	4.5194	0.855077	5.28537	1.25e-07	0.00237095
Male-TRINITY_DN14863_c1_g1_i1	21.2414	4.52046	0.861688	5.24605	1.55e-07	0.00237095
1instar-TRINITY_DN30850_c2_g1_i3	121.654	5.07346	0.825947	6.1426	8.12e-10	2.12e-05
Female-TRINITY_DN18438_c0_g1_i1	63.5073	5.32222	0.829971	6.41254	1.43e-10	5.6e-06
2instar-TRINITY_DN19218_c1_g1_i2	60.204	5.8856	0.799769	7.35913	1.85e-13	1.45e-08
Anno_Group_4instar-VS-NO-4instar
geneID	baseMean	log2FoldChange	lfcSE	stat	pvalue	padj
4instar-TRINITY_DN13636_c0_g2_i4	28.5075	-1.45908	0.31694	-4.60365	4.15e-06	0.0198833
Female-TRINITY_DN14673_c3_g1_i4	38.0779	2.29509	0.483029	4.75145	2.02e-06	0.0143685
5instar-TRINITY_DN12689_c1_g1_i7	28.4294	2.3482	0.515035	4.5593	5.13e-06	0.0202826
5instar-TRINITY_DN15512_c1_g1_i2	50.7205	2.54626	0.554686	4.59045	4.42e-06	0.0198833
Eggs-TRINITY_DN31232_c1_g2_i8	40.4444	2.58375	0.595545	4.33846	1.43e-05	0.0415868
5instar-TRINITY_DN17492_c2_g1_i1	35.8749	3.46278	0.808748	4.28165	1.86e-05	0.0478405
2instar-TRINITY_DN22069_c2_g1_i3	40.9147	3.6849	0.791787	4.6539	3.26e-06	0.0182069
4instar-TRINITY_DN17885_c1_g2_i1	216.545	3.86069	0.84073	4.59207	4.39e-06	0.0198833
Male-TRINITY_DN15198_c0_g1_i4	9.49753	3.9125	0.914027	4.28051	1.86e-05	0.0478405
2instar-TRINITY_DN18833_c0_g1_i13	10.4208	3.91444	0.915251	4.2769	1.9e-05	0.0478405
2instar-TRINITY_DN19486_c1_g3_i1	14.3306	3.92966	0.917985	4.28075	1.86e-05	0.0478405
Female-TRINITY_DN17089_c0_g1_i4	12.1757	3.99906	0.911798	4.3859	1.16e-05	0.0347658
3instar-TRINITY_DN15324_c1_g1_i4	10.2038	4.02179	0.907811	4.43021	9.41e-06	0.0294695
3instar-TRINITY_DN15952_c0_g1_i5	28.9452	4.06829	0.915507	4.44375	8.84e-06	0.028826
2instar-TRINITY_DN18787_c0_g1_i6	10.2849	4.08884	0.903541	4.52535	6.03e-06	0.0214477
Eggs-TRINITY_DN30878_c1_g2_i1	10.8866	4.1061	0.903439	4.54497	5.49e-06	0.0204745
Female-TRINITY_DN13750_c2_g3_i1	25.6427	4.1173	0.911986	4.51466	6.34e-06	0.0215782
5instar-TRINITY_DN13349_c0_g1_i6	12.3908	4.12122	0.904328	4.55722	5.18e-06	0.0202826
Eggs-TRINITY_DN33972_c3_g1_i2	12.4203	4.13964	0.903168	4.58346	4.57e-06	0.0198833
2instar-TRINITY_DN21407_c1_g1_i3	17.4089	4.2272	0.902127	4.68581	2.79e-06	0.0167864
Male-TRINITY_DN18047_c0_g1_i6	38.5363	4.2607	0.906698	4.69913	2.61e-06	0.0167864
Eggs-TRINITY_DN36151_c0_g1_i12	17.1727	4.29142	0.89809	4.77839	1.77e-06	0.0138287
1instar-TRINITY_DN30085_c3_g1_i2	41.0471	4.32662	0.866402	4.99378	5.92e-07	0.00514829
Eggs-TRINITY_DN38396_c4_g2_i2	19.6907	4.45576	0.889774	5.00774	5.51e-07	0.00514829
2instar-TRINITY_DN20340_c1_g1_i1	19.4292	4.45907	0.889406	5.01354	5.34e-07	0.00514829
1instar-TRINITY_DN30871_c1_g1_i2	22.9054	4.57195	0.884693	5.16784	2.37e-07	0.00308882
2instar-TRINITY_DN21890_c3_g1_i5	17.9647	4.59309	0.879857	5.22027	1.79e-07	0.00279639
1instar-TRINITY_DN31193_c2_g1_i4	12.2911	4.64784	0.868191	5.35348	8.63e-08	0.00199646
1instar-TRINITY_DN26807_c1_g1_i1	32.3217	4.69309	0.881655	5.32304	1.02e-07	0.00199646
Eggs-TRINITY_DN31266_c5_g1_i5	17.2435	4.826	0.863954	5.58594	2.32e-08	0.000909508
1instar-TRINITY_DN29127_c0_g1_i4	38.9691	5.18739	0.855807	6.0614	1.35e-09	0.0001056
Anno_Group_5instar-VS-NO-5instar
geneID	baseMean	log2FoldChange	lfcSE	stat	pvalue	padj
3instar-TRINITY_DN20789_c2_g3_i1	49.4102	1.41931	0.288588	4.91811	8.73826e-07	0.00753681
Eggs-TRINITY_DN32516_c1_g1_i7	35.4777	2.09785	0.480234	4.3684	1.25161e-05	0.0353459
2instar-TRINITY_DN16349_c4_g2_i2	521.758	2.28765	0.478258	4.78329	1.72451e-06	0.0100445
1instar-TRINITY_DN25558_c0_g1_i3	69.5179	2.42082	0.529805	4.56927	4.89429e-06	0.0207324
4instar-TRINITY_DN11458_c0_g1_i3	32.3061	2.56369	0.583108	4.39659	1.09967e-05	0.0336291
4instar-TRINITY_DN17320_c0_g1_i18	39.8404	2.67145	0.613167	4.3568	1.31977e-05	0.0361744
3instar-TRINITY_DN19305_c4_g2_i4	121.598	2.87912	0.651825	4.41701	1.00073e-05	0.032704
4instar-TRINITY_DN16816_c0_g1_i7	13.9718	3.1152	0.720904	4.32124	1.55157e-05	0.0403882
3instar-TRINITY_DN17580_c1_g1_i3	45.9374	3.39742	0.641748	5.29401	1.19665e-07	0.00305871
2instar-TRINITY_DN21981_c1_g2_i3	12.0004	3.51184	0.794515	4.42011	9.86514e-06	0.032704
3instar-TRINITY_DN17043_c2_g2_i3	9.89556	3.75188	0.847414	4.42745	9.53551e-06	0.032704
1instar-TRINITY_DN25520_c4_g1_i3	13.8478	4.03838	0.946014	4.26884	1.96492e-05	0.0457793
Male-TRINITY_DN19889_c1_g2_i6	13.6607	4.04526	0.945422	4.27879	1.87916e-05	0.0449037
Eggs-TRINITY_DN35690_c1_g2_i9	8.12963	4.04619	0.937928	4.31397	1.60351e-05	0.0403882
Eggs-TRINITY_DN31601_c3_g1_i5	7.88323	4.04694	0.937073	4.3187	1.5695e-05	0.0403882
Female-TRINITY_DN12915_c2_g3_i9	28.522	4.06595	0.950115	4.27943	1.87374e-05	0.0449037
Eggs-TRINITY_DN36223_c1_g2_i1	7.64447	4.09619	0.933226	4.38928	1.13728e-05	0.0336291
Eggs-TRINITY_DN36448_c1_g1_i9	6.42678	4.10052	0.929111	4.41338	1.01769e-05	0.032704
2instar-TRINITY_DN16360_c1_g1_i2	7.38705	4.13004	0.929881	4.44147	8.9346e-06	0.032704
1instar-TRINITY_DN30833_c1_g1_i10	52.6777	6.11616	0.839181	7.28824	3.14027e-13	2.92651e-08
3instar-TRINITY_DN20362_c3_g1_i5	27.4202	5.22374	0.881277	5.92746	3.07654e-09	0.000143356
Male-TRINITY_DN15522_c1_g1_i2	52.5892	4.81573	0.912581	5.27704	1.31285e-07	0.00305871
3instar-TRINITY_DN20668_c2_g1_i3	40.2217	4.7018	0.916855	5.12819	2.92545e-07	0.0038732
Female-TRINITY_DN16235_c1_g1_i12	16.9814	4.68814	0.907017	5.16875	2.35671e-07	0.0038732
1instar-TRINITY_DN32031_c7_g1_i1	24.7126	4.65308	0.91491	5.08584	3.66003e-07	0.0038732
Eggs-TRINITY_DN34590_c2_g1_i5	20.0148	4.63913	0.912907	5.08171	3.7405e-07	0.0038732
Male-TRINITY_DN13908_c1_g2_i1	14.9576	4.6262	0.908936	5.08969	3.58655e-07	0.0038732
1instar-TRINITY_DN24103_c1_g1_i1	16.7023	4.51164	0.918362	4.9127	8.98302e-07	0.00753681
4instar-TRINITY_DN14424_c0_g3_i4	23.7998	4.49652	0.923853	4.86714	1.13222e-06	0.00753681
Eggs-TRINITY_DN34768_c0_g1_i28	28.6478	4.4808	0.926552	4.83599	1.32484e-06	0.00823103
2instar-TRINITY_DN18924_c4_g1_i1	15.2592	4.39123	0.924853	4.74803	2.05405e-06	0.0112602
Male-TRINITY_DN16447_c4_g1_i10	18.6337	4.35904	0.929475	4.68979	2.73491e-06	0.0141597
Female-TRINITY_DN14506_c5_g1_i14	13.7659	4.32819	0.927357	4.66724	3.05275e-06	0.0149734
1instar-TRINITY_DN30224_c1_g1_i3	14.2975	4.29088	0.930384	4.61195	3.98911e-06	0.0185878
Male-TRINITY_DN20100_c5_g1_i8	24.4517	4.26912	0.875619	4.87554	1.0851e-06	0.00753681
Eggs-TRINITY_DN31222_c0_g1_i1	44.9999	4.26873	0.873278	4.88818	1.01775e-06	0.00753681
Eggs-TRINITY_DN35220_c4_g1_i7	8.55064	4.23608	0.925256	4.57828	4.68818e-06	0.0207324
Male-TRINITY_DN14465_c2_g2_i3	18.9046	4.19448	0.939643	4.46391	8.04778e-06	0.0326086
Anno_Group_Female-VS-NO-F
geneID	baseMean	log2FoldChange	lfcSE	stat	pvalue	padj
Eggs-TRINITY_DN32887_c2_g1_i3	4.16718	-8.60424	1.01332	-8.49112	2.04656e-17	9.31012e-14
Male-TRINITY_DN16976_c2_g3_i6	6.91021	-7.48565	1.2048	-6.21319	5.19189e-10	1.41085e-07
Male-TRINITY_DN12399_c0_g1_i1	2.15626	-6.72159	1.18175	-5.68784	1.28656e-08	1.87677e-06
3instar-TRINITY_DN15687_c2_g1_i5	2.68077	-6.69006	1.26755	-5.27795	1.30638e-07	1.20736e-05
Female-TRINITY_DN16895_c0_g1_i2	20.9551	-6.66337	1.45307	-4.58571	4.52442e-06	0.00019499
Female-TRINITY_DN18518_c1_g2_i3	4.2131	-6.52967	1.30038	-5.02134	5.13116e-07	3.57149e-05
Male-TRINITY_DN13550_c0_g3_i2	6.76168	-6.36696	1.47004	-4.33113	1.48343e-05	0.000490327
Female-TRINITY_DN16668_c1_g1_i8	89.7619	-6.33004	1.41994	-4.45795	8.27482e-06	0.000310437
Male-TRINITY_DN11983_c0_g1_i1	3.40139	-6.1665	1.17405	-5.25234	1.50178e-07	1.34642e-05
Male-TRINITY_DN11876_c0_g1_i1	3.29683	-6.12697	1.17419	-5.21805	1.80816e-07	1.56622e-05
Female-TRINITY_DN14966_c1_g4_i1	7.53435	-6.12315	0.910441	-6.72548	1.75009e-11	8.73815e-09
Male-TRINITY_DN12155_c0_g1_i1	2.6127	-6.11387	1.05262	-5.80824	6.3134e-09	1.05648e-06
Male-TRINITY_DN15152_c1_g2_i2	8.75363	-6.09556	1.16534	-5.23072	1.68853e-07	1.4793e-05
Male-TRINITY_DN12216_c0_g1_i3	3.17528	-6.08126	1.17372	-5.18118	2.20486e-07	1.84104e-05
Male-TRINITY_DN13403_c1_g1_i6	3.56578	-5.9892	1.47352	-4.06455	4.81252e-05	0.00120757
Male-TRINITY_DN8287_c0_g1_i1	3.05384	-5.81317	1.13249	-5.13309	2.85021e-07	2.23711e-05
Female-TRINITY_DN10248_c0_g1_i1	7.24821	-5.79999	0.581489	-9.97439	1.97316e-23	3.02947e-19
Male-TRINITY_DN14647_c0_g1_i2	1.98252	-5.75201	1.05159	-5.46982	4.50493e-08	5.16646e-06
Male-TRINITY_DN11689_c0_g1_i1	2.64646	-5.73455	0.921672	-6.2219	4.91183e-10	1.34968e-07
1instar-TRINITY_DN30832_c0_g1_i2	318.819	7.83341	1.10193	7.10883	1.17029e-12	9.3272e-10
1instar-TRINITY_DN25089_c1_g1_i7	533.583	7.85817	1.10757	7.09494	1.2941e-12	1.00208e-09
2instar-TRINITY_DN20000_c0_g1_i8	285.075	7.86819	1.0977	7.16788	7.61671e-13	6.58829e-10
3instar-TRINITY_DN19497_c1_g1_i1	233.833	7.87957	1.09264	7.2115	5.53375e-13	5.03477e-10
3instar-TRINITY_DN20774_c3_g2_i1	160.486	7.92902	1.0781	7.35463	1.91462e-13	2.06287e-10
3instar-TRINITY_DN21230_c2_g1_i2	209.035	7.93836	1.08575	7.31144	2.64293e-13	2.68284e-10
Eggs-TRINITY_DN34770_c3_g1_i4	631.642	7.94898	1.10433	7.19803	6.10901e-13	5.47701e-10
1instar-TRINITY_DN29292_c3_g1_i4	269.448	7.9573	1.09084	7.29467	2.99391e-13	2.9897e-10
Eggs-TRINITY_DN38273_c3_g1_i11	310.521	8.01479	1.09022	7.35155	1.95919e-13	2.09254e-10
2instar-TRINITY_DN19367_c0_g1_i12	848.707	8.11654	0.977015	8.30748	9.77527e-17	3.75209e-13
5instar-TRINITY_DN17352_c0_g2_i7	164.079	8.12469	1.06392	7.63657	2.23078e-14	3.55844e-11
5instar-TRINITY_DN16151_c0_g1_i1	267.936	8.17488	1.07642	7.59453	3.08905e-14	4.51689e-11
3instar-TRINITY_DN18241_c1_g2_i2	308.072	8.20409	1.07802	7.61033	2.73395e-14	4.14571e-11
Eggs-TRINITY_DN38046_c2_g1_i1	172.344	8.2518	1.05595	7.81455	5.51612e-15	1.09279e-11
Eggs-TRINITY_DN38273_c3_g1_i3	520.769	8.30862	1.08195	7.6793	1.59961e-14	2.69145e-11
4instar-TRINITY_DN19182_c7_g1_i7	516.74	8.54649	1.06805	8.00196	1.22456e-15	3.06957e-12
2instar-TRINITY_DN18748_c0_g1_i9	3348.54	8.59852	0.809624	10.6204	2.3954e-26	5.88439e-22
3instar-TRINITY_DN21285_c5_g1_i1	924.539	8.71825	0.987105	8.83213	1.02696e-18	7.00772e-15
Eggs-TRINITY_DN38007_c2_g1_i3	528.332	9.13507	1.03267	8.84607	9.06547e-19	6.54991e-15
1instar-TRINITY_DN25681_c0_g1_i1	916.824	9.16306	1.04373	8.77913	1.64741e-18	1.06498e-14
Anno_Group_Male-VS-NO-M
geneID	baseMean	log2FoldChange	lfcSE	stat	pvalue	padj
Male-TRINITY_DN18570_c1_g1_i1	42.9384	-12.1	0.978002	-12.3721	3.6996e-35	5.67384e-31
Male-TRINITY_DN13722_c6_g1_i1	29.6461	-11.6722	0.952792	-12.2505	1.66964e-34	2.0485e-30
Male-TRINITY_DN14643_c1_g1_i11	27.2051	-11.5226	0.96834	-11.8993	1.19343e-32	1.33112e-28
Male-TRINITY_DN14010_c0_g1_i6	22.7878	-11.1262	1.03826	-10.7161	8.54991e-27	4.76817e-23
Male-TRINITY_DN19020_c0_g1_i4	19.644	-11.0725	0.977621	-11.3259	9.7617e-30	7.04514e-26
Male-TRINITY_DN18777_c0_g1_i2	13.3978	-10.5391	0.991078	-10.634	2.07033e-26	1.01604e-22
3instar-TRINITY_DN19732_c1_g1_i2	12.7749	-10.4906	0.984987	-10.6505	1.73459e-26	9.25296e-23
Female-TRINITY_DN13081_c0_g1_i8	12.1697	-10.3024	1.04136	-9.89319	4.45618e-23	1.33349e-19
Male-TRINITY_DN12641_c0_g1_i1	24.4315	-10.2655	0.831177	-12.3505	4.83885e-35	6.59648e-31
Male-TRINITY_DN12816_c0_g2_i5	17.6155	-10.2241	0.97863	-10.4473	1.50702e-25	6.84806e-22
Male-TRINITY_DN15158_c0_g1_i2	13.8405	-9.98788	0.943567	-10.5852	3.48863e-26	1.64624e-22
Male-TRINITY_DN17234_c1_g1_i1	14.6751	-9.92935	1.0131	-9.80095	1.11528e-22	3.04077e-19
Male-TRINITY_DN11144_c0_g1_i3	8.63773	-9.91925	1.01263	-9.79555	1.17654e-22	3.13807e-19
Male-TRINITY_DN17056_c1_g3_i1	22.5066	-9.69485	0.829427	-11.6886	1.45764e-31	1.49033e-27
Male-TRINITY_DN12491_c0_g1_i2	6.59398	-9.59707	0.997281	-9.62324	6.37888e-22	1.56526e-18
Male-TRINITY_DN16957_c1_g2_i1	6.36016	-9.53887	1.00301	-9.51022	1.90262e-21	4.16848e-18
Male-TRINITY_DN12975_c0_g1_i1	7.35392	-9.48771	1.11775	-8.48826	2.09755e-17	2.02638e-14
Male-TRINITY_DN14029_c1_g3_i2	6.55807	-9.47694	1.05306	-8.99939	2.2697e-19	3.52496e-16
Male-TRINITY_DN12443_c0_g1_i5	6.86791	-9.43333	1.10234	-8.55754	1.15303e-17	1.19887e-14
Male-TRINITY_DN18570_c1_g1_i1	42.9384	-12.1	0.978002	-12.3721	3.6996e-35	5.67384e-31
Male-TRINITY_DN13722_c6_g1_i1	29.6461	-11.6722	0.952792	-12.2505	1.66964e-34	2.0485e-30
Male-TRINITY_DN14643_c1_g1_i11	27.2051	-11.5226	0.96834	-11.8993	1.19343e-32	1.33112e-28
Male-TRINITY_DN14010_c0_g1_i6	22.7878	-11.1262	1.03826	-10.7161	8.54991e-27	4.76817e-23
Male-TRINITY_DN19020_c0_g1_i4	19.644	-11.0725	0.977621	-11.3259	9.7617e-30	7.04514e-26
Male-TRINITY_DN18777_c0_g1_i2	13.3978	-10.5391	0.991078	-10.634	2.07033e-26	1.01604e-22
3instar-TRINITY_DN19732_c1_g1_i2	12.7749	-10.4906	0.984987	-10.6505	1.73459e-26	9.25296e-23
Female-TRINITY_DN13081_c0_g1_i8	12.1697	-10.3024	1.04136	-9.89319	4.45618e-23	1.33349e-19
Male-TRINITY_DN12641_c0_g1_i1	24.4315	-10.2655	0.831177	-12.3505	4.83885e-35	6.59648e-31
Male-TRINITY_DN12816_c0_g2_i5	17.6155	-10.2241	0.97863	-10.4473	1.50702e-25	6.84806e-22
Male-TRINITY_DN15158_c0_g1_i2	13.8405	-9.98788	0.943567	-10.5852	3.48863e-26	1.64624e-22
Male-TRINITY_DN17234_c1_g1_i1	14.6751	-9.92935	1.0131	-9.80095	1.11528e-22	3.04077e-19
Male-TRINITY_DN11144_c0_g1_i3	8.63773	-9.91925	1.01263	-9.79555	1.17654e-22	3.13807e-19
Male-TRINITY_DN17056_c1_g3_i1	22.5066	-9.69485	0.829427	-11.6886	1.45764e-31	1.49033e-27
Male-TRINITY_DN12491_c0_g1_i2	6.59398	-9.59707	0.997281	-9.62324	6.37888e-22	1.56526e-18
Male-TRINITY_DN16957_c1_g2_i1	6.36016	-9.53887	1.00301	-9.51022	1.90262e-21	4.16848e-18
Male-TRINITY_DN12975_c0_g1_i1	7.35392	-9.48771	1.11775	-8.48826	2.09755e-17	2.02638e-14
Male-TRINITY_DN14029_c1_g3_i2	6.55807	-9.47694	1.05306	-8.99939	2.2697e-19	3.52496e-16
Male-TRINITY_DN12443_c0_g1_i5	6.86791	-9.43333	1.10234	-8.55754	1.15303e-17	1.19887e-14
