# Supplementary material for: De Novo Assembly of the Asian Citrus Psyllid Diaphorina citri (Hemiptera: Psyllidae) Transcriptome across Developmental Stages
Source: Int J Mol Sci. 2020 Jul 14;21(14):4974. doi: 10.3390/ijms21144974 (PMC7404022; doi:10.3390/ijms21144974)
Supplement: Supplementary file 1 [file ijms-21-04974-s001.zip › Table S2.xls]

Gene_ID	NR_protein_ID	Description	Identity	Evalue	Score
1instar-TRINITY_DN84_c0_g1_i1	gi|590693630|ref|XP_007044387.1|	AMP deaminase [Theobroma cacao]	100	1.90E-30	139.8
1instar-TRINITY_DN88_c0_g1_i1	gi|1041543550|ref|XP_017300991.1|	PREDICTED: uncharacterized protein LOC103512693 [Diaphorina citri]	91.5	1.90E-70	273.9
1instar-TRINITY_DN91_c0_g1_i1	gi|675859680|ref|XP_009015400.1|	hypothetical protein HELRODRAFT_160147 [Helobdella robusta]	55.8	3.90E-25	123.2
1instar-TRINITY_DN125_c0_g1_i1	gi|662225711|ref|XP_008487271.1|	PREDICTED: uncharacterized protein LOC103524043, partial [Diaphorina citri]	44.4	6.60E-09	68.6
1instar-TRINITY_DN169_c0_g2_i1	gi|148692636|gb|EDL24583.1|	mCG130546, isoform CRA_b, partial [Mus musculus]	100	9.30E-21	107.8
1instar-TRINITY_DN1004_c0_g1_i2	gi|823147673|ref|XP_012473751.1|	hypothetical protein B456_004G068200 [Gossypium raimondii]	50.9	3.70E-03	50.4
1instar-TRINITY_DN1037_c0_g1_i1	gi|703107687|ref|XP_010098810.1|	RING finger and CHY zinc finger domain-containing protein 1 [Morus notabilis]	68.6	5.10E-42	179.1
1instar-TRINITY_DN1071_c0_g1_i1	gi|296085615|emb|CBI29390.3|	unnamed protein product [Vitis vinifera]	53.1	1.40E-04	54.3
1instar-TRINITY_DN10052_c0_g1_i1	gi|1041541080|ref|XP_017300106.1|	PREDICTED: LOW QUALITY PROTEIN: titin-like, partial [Diaphorina citri]	91.7	4.20E-64	252.7
1instar-TRINITY_DN10082_c0_g1_i1	gi|1041548069|ref|XP_017302589.1|	PREDICTED: LOW QUALITY PROTEIN: muscarinic acetylcholine receptor M3 [Diaphorina citri]	66.1	3.00E-10	73.2
1instar-TRINITY_DN10180_c0_g1_i1	gi|1028325834|gb|ANE10785.1|	L [Parainfluenza virus 5]	99.4	5.80E-80	305.4
1instar-TRINITY_DN10189_c0_g1_i1	gi|298204363|gb|ADI61830.1|	endonuclease-reverse transcriptase [Bombyx mori]	38.2	1.60E-15	91.3
1instar-TRINITY_DN10208_c0_g2_i1	gi|720032968|ref|XP_010266281.1|	PREDICTED: putative DNA-binding protein ESCAROLA [Nelumbo nucifera]	94.8	1.90E-21	110.5
1instar-TRINITY_DN10263_c0_g1_i1	gi|662225860|ref|XP_008487357.1|	PREDICTED: uncharacterized protein LOC103524132 [Diaphorina citri]	73	9.20E-08	64.7
1instar-TRINITY_DN10269_c0_g1_i1	gi|18088374|gb|AAH20679.1|	RPL6, partial [synthetic construct]	72.4	4.10E-64	253.1
1instar-TRINITY_DN10300_c0_g2_i1	gi|743837954|ref|XP_011025598.1|	PREDICTED: developmentally-regulated G-protein 3 [Populus euphratica]	95.9	2.50E-93	350.5
1instar-TRINITY_DN10304_c0_g1_i1	gi|641665376|ref|XP_008183358.1|	PREDICTED: putative nuclease HARBI1 [Acyrthosiphon pisum]	58.4	3.00E-34	153.3
1instar-TRINITY_DN10434_c0_g1_i1	gi|1009385138|gb|KYN07563.1|	hypothetical protein ALC62_01469 [Cyphomyrmex costatus]	48.2	3.80E-25	123.2
1instar-TRINITY_DN10464_c0_g1_i1	gi|913313489|ref|XP_013187525.1|	PREDICTED: dynein heavy chain 12, axonemal [Amyelois transitella]	75.1	3.80E-69	269.6
1instar-TRINITY_DN10490_c0_g1_i1	gi|985421738|ref|XP_015376269.1|	PREDICTED: piggyBac transposable element-derived protein 4-like [Diuraphis noxia]	40.6	3.90E-05	55.8
1instar-TRINITY_DN10523_c0_g1_i1	gi|1041548705|ref|XP_017302825.1|	PREDICTED: protein kinase C, brain isozyme, partial [Diaphorina citri]	100	3.40E-39	169.1
1instar-TRINITY_DN10523_c0_g2_i1	gi|795032673|ref|XP_011864013.1|	PREDICTED: protein kinase C, brain isozyme isoform X1 [Vollenhovia emeryi]	98.8	6.90E-43	181.4
1instar-TRINITY_DN10547_c0_g1_i1	gi|662188331|ref|XP_008487833.1|	PREDICTED: craniofacial development protein 2-like [Diaphorina citri]	99.5	5.00E-108	399.1
1instar-TRINITY_DN10589_c0_g1_i1	gi|1035900237|gb|OAY29838.1|	hypothetical protein MANES_15G175400 [Manihot esculenta]	72.4	4.10E-38	166
1instar-TRINITY_DN10628_c0_g1_i1	gi|148674761|gb|EDL06708.1|	mCG51545, partial [Mus musculus]	83.3	6.40E-23	115.2
1instar-TRINITY_DN10742_c0_g1_i1	gi|824038387|gb|AKI82632.1|	ZsG-P2A-VP40 [Zaire ebolavirus]	100	1.40E-135	492.3
1instar-TRINITY_DN10768_c0_g1_i1	gi|148698648|gb|EDL30595.1|	aldo-keto reductase family 1, member A4 (aldehyde reductase) [Mus musculus]	100	2.30E-23	117.1
1instar-TRINITY_DN10788_c0_g1_i1	gi|662208613|ref|XP_008477866.1|	PREDICTED: glutamate receptor ionotropic, delta-2 [Diaphorina citri]	100	2.00E-16	93.6
1instar-TRINITY_DN10847_c0_g2_i1	gi|1036686104|ref|XP_017041073.1|	PREDICTED: uncharacterized protein LOC108087980, partial [Drosophila ficusphila]	52	4.80E-14	85.5
1instar-TRINITY_DN10888_c0_g1_i1	gi|1041552535|ref|XP_017303912.1|	PREDICTED: uncharacterized protein LOC108253786 [Diaphorina citri]	52	4.80E-14	85.5
1instar-TRINITY_DN1106_c0_g2_i1	gi|1041530114|ref|XP_017303960.1|	PREDICTED: dynein beta chain, ciliary-like [Diaphorina citri]	100	1.20E-61	244.2
1instar-TRINITY_DN11005_c0_g1_i1	gi|57089773|ref|XP_537316.1|	hypothetical protein PANDA_017377, partial [Ailuropoda melanoleuca]	100	5.20E-09	68.6
1instar-TRINITY_DN11026_c0_g2_i1	gi|662213047|ref|XP_008480290.1|	PREDICTED: uncharacterized protein K02A2.6-like [Diaphorina citri]	67.7	4.20E-65	256.1
1instar-TRINITY_DN11069_c0_g1_i1	gi|1041531522|ref|XP_017302061.1|	PREDICTED: dynein heavy chain 7, axonemal-like [Diaphorina citri]	100	9.70E-04	51.6
1instar-TRINITY_DN11117_c0_g1_i1	gi|702438402|ref|XP_010070489.1|	hypothetical protein EUGRSUZ_H01972 [Eucalyptus grandis]	61.2	1.40E-19	104
1instar-TRINITY_DN11137_c0_g1_i1	gi|972267807|gb|ALV85421.1|	glycoprotein precursor, partial [Diaphorina citri bunyavirus]	76.5	6.20E-43	182.2
1instar-TRINITY_DN11138_c0_g1_i1	gi|388522399|gb|AFK49261.1|	unknown [Lotus japonicus]	88.5	5.60E-03	48.5
1instar-TRINITY_DN11179_c0_g1_i1	gi|720010117|ref|XP_010259142.1|	PREDICTED: ETO1-like protein 1 [Nelumbo nucifera]	77	6.60E-41	175.3
1instar-TRINITY_DN11246_c0_g1_i1	gi|161353513|ref|NP_033564.2|	pleiomorphic adenoma gene-like 1, isoform CRA_d [Mus musculus]	100	1.20E-34	153.7
1instar-TRINITY_DN11280_c0_g1_i1	gi|752455506|gb|AJG39051.1|	polymerase [Lishi Spider Virus 1]	57.7	2.20E-13	84.3
1instar-TRINITY_DN11310_c0_g1_i1	gi|71051070|gb|AAH99504.1|	Arpc2 protein, partial [Mus musculus]	100	2.90E-41	176
1instar-TRINITY_DN11332_c0_g1_i1	gi|527331289|ref|WP_020915446.1|	pyruvate dehydrogenase [Candidatus Profftella armatura]	100	2.50E-40	172.9
1instar-TRINITY_DN11348_c0_g1_i1	gi|296490452|tpg|DAA32565.1|	TPA: ribosomal protein L15-like [Bos taurus]	85.3	1.10E-62	248.1
1instar-TRINITY_DN11364_c0_g1_i1	gi|951044680|ref|XP_014518712.1|	PREDICTED: ABC transporter F family member 3 [Vigna radiata var. radiata]	98.1	1.30E-50	208.4
1instar-TRINITY_DN11382_c0_g1_i1	gi|1041550847|ref|XP_017303375.1|	PREDICTED: retrovirus-related Pol polyprotein from type-1 retrotransposable element R1 [Diaphorina citri]	43	6.60E-15	89
1instar-TRINITY_DN11416_c0_g1_i1	gi|1041553371|ref|XP_017304173.1|	PREDICTED: uncharacterized protein LOC108253894 [Diaphorina citri]	76.9	8.60E-38	164.9
1instar-TRINITY_DN11416_c0_g1_i2	gi|1041553371|ref|XP_017304173.1|	PREDICTED: uncharacterized protein LOC108253894 [Diaphorina citri]	72.8	3.60E-28	132.9
1instar-TRINITY_DN11422_c0_g1_i1	gi|1041539358|ref|XP_017299484.1|	PREDICTED: putative mediator of RNA polymerase II transcription subunit 26 [Diaphorina citri]	88.5	4.00E-04	52.4
1instar-TRINITY_DN11503_c0_g1_i1	gi|943933994|ref|XP_014355842.1|	G-protein coupled receptor moody [Papilio machaon]	78.6	2.10E-31	143.3
1instar-TRINITY_DN11503_c0_g2_i2	gi|662191185|ref|XP_008468396.1|	PREDICTED: G-protein coupled receptor moody-like, partial [Diaphorina citri]	95.3	1.40E-28	133.7
1instar-TRINITY_DN11575_c0_g1_i1	gi|939237683|ref|XP_014261491.1|	PREDICTED: E3 ubiquitin-protein ligase MYCBP2 isoform X1 [Cimex lectularius]	48.3	2.20E-30	140.6
1instar-TRINITY_DN11580_c0_g1_i2	gi|60811211|gb|AAX36164.1|	ribosomal protein L32 [synthetic construct]	100	7.80E-58	231.5
1instar-TRINITY_DN11609_c0_g1_i1	gi|662204380|ref|XP_008475566.1|	PREDICTED: alkylglycerol monooxygenase-like [Diaphorina citri]	100	4.90E-17	95.9
1instar-TRINITY_DN11621_c0_g1_i1	gi|1041536584|ref|XP_017298539.1|	PREDICTED: melanopsin-like [Diaphorina citri]	99.5	6.80E-113	415.2
1instar-TRINITY_DN11669_c0_g1_i1	gi|148709224|gb|EDL41170.1|	mCG142394 [Mus musculus]	100	1.10E-47	197.6
1instar-TRINITY_DN11707_c0_g1_i1	gi|1004173517|gb|KXZ75890.1|	hypothetical protein TcasGA2_TC030917 [Tribolium castaneum]	54.9	6.50E-07	61.6
1instar-TRINITY_DN11743_c0_g1_i1	gi|429222043|ref|YP_007183136.1|	cytochrome oxidase subunit 1 (mitochondrion) [Philodina citrina]	83.8	2.60E-24	119.4
1instar-TRINITY_DN11743_c0_g2_i1	gi|402761740|gb|AFQ96947.1|	cytochrome c oxidase subunit 1, partial (mitochondrion) [Adineta vaga]	80.8	2.60E-101	377.1
1instar-TRINITY_DN11788_c0_g1_i1	gi|1041529925|ref|XP_017304295.1|	PREDICTED: nascent polypeptide-associated complex subunit alpha, muscle-specific form-like [Diaphorina citri]	100	2.60E-27	131
1instar-TRINITY_DN11861_c0_g1_i1	gi|527135818|gb|AGS06669.1|	50S ribosomal protein L2 [Candidatus Carsonella ruddii]	100	1.30E-41	177.2
1instar-TRINITY_DN11873_c0_g1_i1	gi|802699252|ref|XP_012083550.1|	hypothetical protein JCGZ_14507 [Jatropha curcas]	88.5	2.10E-65	256.9
1instar-TRINITY_DN11873_c0_g1_i2	gi|720069421|ref|XP_010277425.1|	PREDICTED: peptidyl-prolyl cis-trans isomerase CYP18-1 [Nelumbo nucifera]	96.7	1.60E-26	127.1
1instar-TRINITY_DN11959_c0_g2_i1	gi|970728473|ref|XP_015099562.1|	PREDICTED: heat shock cognate 71 kDa protein isoform X2 [Vicugna pacos]	100	3.10E-125	456.4
1instar-TRINITY_DN11975_c0_g1_i1	gi|1041545524|ref|XP_017301658.1|	PREDICTED: calponin homology domain-containing protein DDB_G0272472-like [Diaphorina citri]	100	2.10E-39	169.9
1instar-TRINITY_DN11978_c0_g1_i1	gi|814544210|dbj|BAR64796.1|	ionotropic receptor [Ostrinia furnacalis]	30.8	7.90E-09	68.9
1instar-TRINITY_DN11979_c0_g1_i1	gi|527331142|ref|WP_020915299.1|	elongation factor G [Candidatus Profftella armatura]	100	6.20E-76	292
1instar-TRINITY_DN11991_c0_g1_i1	gi|1028704853|ref|XP_016659618.1|	PREDICTED: uncharacterized protein LOC107883658 [Acyrthosiphon pisum]	29.5	2.00E-07	65.1
1instar-TRINITY_DN1234_c0_g1_i1	gi|751238164|ref|XP_011173014.1|	PREDICTED: zinc finger MYM-type protein 1-like, partial [Solenopsis invicta]	61.8	1.00E-15	90.9
1instar-TRINITY_DN1239_c0_g1_i1	gi|585176962|ref|XP_006740221.1|	PREDICTED: cofilin-1 isoform X1 [Leptonychotes weddellii]	89.1	2.50E-20	106.7
1instar-TRINITY_DN12092_c0_g1_i1	gi|7658295|gb|AAF66130.1|	transmembrane protein BRI [Homo sapiens]	100	5.30E-53	215.3
1instar-TRINITY_DN12148_c0_g1_i1	gi|662191860|ref|XP_008468762.1|	PREDICTED: uncharacterized protein LOC103506156 [Diaphorina citri]	93.1	2.80E-22	112.8
1instar-TRINITY_DN12219_c0_g1_i1	gi|1041538383|ref|XP_017299126.1|	PREDICTED: fatty acyl-CoA reductase 1-like [Diaphorina citri]	98.4	8.70E-26	124.4
1instar-TRINITY_DN12332_c0_g1_i1	gi|224074418|ref|XP_002304367.1|	pleckstrin homology domain-containing family protein [Populus trichocarpa]	95.5	4.90E-79	302.4
1instar-TRINITY_DN12350_c0_g1_i1	gi|429222043|ref|YP_007183136.1|	cytochrome oxidase subunit 1 (mitochondrion) [Philodina citrina]	65.9	1.90E-22	113.6
1instar-TRINITY_DN12436_c0_g2_i1	gi|961937669|ref|XP_014912756.1|	PREDICTED: piggyBac transposable element-derived protein 3-like [Kryptolebias marmoratus]	40.8	4.50E-20	106.7
1instar-TRINITY_DN12486_c0_g1_i1	gi|426375398|ref|XP_004054528.1|	L-plastin polypeptide [Homo sapiens]	100	2.40E-37	162.9
1instar-TRINITY_DN12523_c0_g1_i1	gi|662208559|ref|XP_008477835.1|	PREDICTED: odorant receptor 82a [Diaphorina citri]	40.8	1.50E-23	118.2
1instar-TRINITY_DN12529_c0_g1_i1	gi|1041532255|ref|XP_017304268.1|	PREDICTED: transformation/transcription domain-associated protein-like [Diaphorina citri]	100	2.40E-50	206.5
1instar-TRINITY_DN12544_c0_g1_i1	gi|527135721|gb|AGS06572.1|	carbamoylphosphate synthase large subunit [Candidatus Carsonella ruddii DC]	83.2	1.20E-58	234.6
1instar-TRINITY_DN12557_c0_g1_i1	gi|662214454|ref|XP_008481060.1|	PREDICTED: uncharacterized protein LOC103517792 [Diaphorina citri]	96	4.60E-20	105.5
1instar-TRINITY_DN12558_c0_g1_i1	gi|1035928012|gb|OAY57599.1|	hypothetical protein MANES_02G109700 [Manihot esculenta]	100	4.00E-03	49.7
1instar-TRINITY_DN12586_c0_g1_i1	gi|662215889|ref|XP_008481850.1|	PREDICTED: uncharacterized protein LOC103518551 [Diaphorina citri]	98.7	1.60E-37	164.5
1instar-TRINITY_DN12668_c0_g1_i1	gi|590595963|ref|XP_007018203.1|	Eukaryotic aspartyl protease family protein [Theobroma cacao]	72.7	1.60E-35	157.1
1instar-TRINITY_DN12723_c0_g2_i1	gi|1041550348|ref|XP_017303198.1|	PREDICTED: cadherin-related tumor suppressor-like [Diaphorina citri]	100	5.00E-111	409.1
1instar-TRINITY_DN12733_c0_g1_i1	gi|662207553|ref|XP_008477283.1|	PREDICTED: titin-like [Diaphorina citri]	99.3	5.30E-80	307
1instar-TRINITY_DN12742_c0_g1_i1	gi|823148545|ref|XP_012474172.1|	PREDICTED: uncharacterized protein LOC105790911 isoform X2 [Gossypium raimondii]	98.7	2.60E-33	149.4
1instar-TRINITY_DN12778_c0_g1_i1	gi|1023969308|gb|KZV16555.1|	Poly(P)/ATP NAD kinase isoform 1 [Dorcoceras hygrometricum]	98.8	1.20E-39	170.6
1instar-TRINITY_DN12822_c0_g1_i1	gi|1041541184|ref|XP_017300142.1|	PREDICTED: uncharacterized protein LOC108252575 [Diaphorina citri]	100	2.00E-20	106.7
1instar-TRINITY_DN12847_c0_g1_i1	gi|802567817|ref|XP_012067752.1|	hypothetical protein JCGZ_15688 [Jatropha curcas]	67.7	1.50E-26	127.5
1instar-TRINITY_DN12946_c0_g1_i1	gi|38014625|gb|AAH00047.2|	RPL8 protein, partial [Homo sapiens]	92.4	7.90E-62	245
1instar-TRINITY_DN1332_c0_g1_i1	gi|665787023|ref|XP_008555407.1|	PREDICTED: nesprin-1 isoform X6 [Microplitis demolitor]	69.1	9.30E-25	121.3
1instar-TRINITY_DN13028_c0_g1_i1	gi|662199827|ref|XP_008473094.1|	PREDICTED: protein PFC0760c-like [Diaphorina citri]	68.2	1.50E-21	110.5
1instar-TRINITY_DN13051_c0_g1_i1	gi|594081007|ref|XP_006064132.1|	PREDICTED: 40S ribosomal protein S16-like [Bubalus bubalis]	90.4	9.30E-28	131
1instar-TRINITY_DN13058_c0_g1_i1	gi|148689581|gb|EDL21528.1|	mCG10343, isoform CRA_c, partial [Mus musculus]	100	5.60E-71	275.4
1instar-TRINITY_DN13090_c0_g1_i1	gi|823263082|ref|XP_012464304.1|	PREDICTED: uncharacterized protein LOC107920317 isoform X1 [Gossypium hirsutum]	98.6	1.80E-72	280.4
1instar-TRINITY_DN13161_c0_g1_i1	gi|470136333|ref|XP_004303949.1|	PREDICTED: cytochrome P450 97B2, chloroplastic [Fragaria vesca subsp. vesca]	60.7	2.10E-06	60.1
1instar-TRINITY_DN13316_c0_g1_i1	gi|157125171|ref|XP_001654246.1|	AAEL010106-PA [Aedes aegypti]	81.4	9.80E-27	127.5
1instar-TRINITY_DN13387_c0_g1_i1	gi|60654003|gb|AAX29694.1|	ribosomal protein L19, partial [synthetic construct]	100	1.50E-33	150.2
1instar-TRINITY_DN13391_c0_g1_i1	gi|1041552573|ref|XP_008483512.2|	PREDICTED: diaminohydroxyphosphoribosylamino-pyrimidine deaminase-like [Diaphorina citri]	100	6.80E-62	245.4
1instar-TRINITY_DN13395_c0_g1_i1	gi|662190615|ref|XP_008468082.1|	PREDICTED: uncharacterized protein LOC103505523 [Diaphorina citri]	78	1.30E-09	72.4
1instar-TRINITY_DN13422_c0_g2_i1	gi|763813138|gb|KJB79990.1|	hypothetical protein B456_013G076200 [Gossypium raimondii]	54.4	1.50E-10	73.9
1instar-TRINITY_DN13433_c0_g1_i1	gi|1041543115|ref|XP_017300837.1|	PREDICTED: triadin-like [Diaphorina citri]	98	8.20E-19	102.1
1instar-TRINITY_DN13470_c0_g1_i1	gi|449433968|ref|XP_004134768.1|	hypothetical protein Csa_6G513670 [Cucumis sativus]	100	7.90E-35	154.5
1instar-TRINITY_DN13560_c0_g1_i2	gi|1041537652|ref|XP_017298869.1|	PREDICTED: LOW QUALITY PROTEIN: muscle M-line assembly protein unc-89-like [Diaphorina citri]	93.9	1.00E-08	68.2
1instar-TRINITY_DN13632_c0_g1_i1	gi|871234986|ref|XP_012938412.1|	PREDICTED: 60S ribosomal protein L28-like [Aplysia californica]	39.5	1.20E-04	54.3
1instar-TRINITY_DN13775_c0_g1_i1	gi|147801604|emb|CAN74544.1|	hypothetical protein VITISV_011094 [Vitis vinifera]	75.4	3.50E-20	105.9
1instar-TRINITY_DN13786_c0_g1_i1	gi|662217229|ref|XP_008482588.1|	PREDICTED: uncharacterized protein LOC103519282 [Diaphorina citri]	82.1	1.10E-29	137.5
1instar-TRINITY_DN13880_c0_g1_i1	gi|662207597|ref|XP_008477308.1|	PREDICTED: uncharacterized protein LOC103514219 [Diaphorina citri]	70	2.90E-10	72.8
1instar-TRINITY_DN13896_c0_g1_i2	gi|768429721|ref|XP_011556051.1|	PREDICTED: RNA-directed DNA polymerase from mobile element jockey-like [Plutella xylostella]	44.3	4.10E-06	60.8
1instar-TRINITY_DN13938_c0_g1_i1	gi|641661280|ref|XP_008181820.1|	PREDICTED: uncharacterized protein LOC103309055 [Acyrthosiphon pisum]	39.5	9.60E-11	74.7
1instar-TRINITY_DN13950_c0_g1_i1	gi|662211540|ref|XP_008479462.1|	PREDICTED: uncharacterized protein LOC103516277 [Diaphorina citri]	97.5	2.10E-36	159.8
1instar-TRINITY_DN1419_c0_g1_i1	gi|546677167|gb|ERL88057.1|	hypothetical protein D910_05446 [Dendroctonus ponderosae]	40	3.40E-14	86.7
1instar-TRINITY_DN1448_c0_g1_i1	gi|255563084|ref|XP_002522546.1|	malate dehydrogenase, putative [Ricinus communis]	93	2.40E-19	103.6
1instar-TRINITY_DN14026_c0_g1_i1	gi|703148938|ref|XP_010109473.1|	hypothetical protein L484_007493 [Morus notabilis]	86	2.20E-16	94
1instar-TRINITY_DN14081_c0_g1_i1	gi|823149970|ref|XP_012474819.1|	hypothetical protein B456_004G132200 [Gossypium raimondii]	87.6	2.60E-45	189.9
1instar-TRINITY_DN14123_c0_g1_i1	gi|1041543235|ref|XP_017300887.1|	PREDICTED: LOW QUALITY PROTEIN: twitchin-like [Diaphorina citri]	100	3.40E-61	242.7
1instar-TRINITY_DN14146_c0_g1_i1	gi|662193101|ref|XP_008469439.1|	PREDICTED: uncharacterized protein LOC103506809 [Diaphorina citri]	97.3	2.20E-57	230.7
1instar-TRINITY_DN14166_c0_g1_i1	gi|951008617|ref|XP_014509058.1|	PREDICTED: UPF0051 protein ABCI8, chloroplastic-like [Vigna radiata var. radiata]	93.6	4.40E-132	479.6
1instar-TRINITY_DN14244_c0_g2_i1	gi|662220958|ref|XP_008484644.1|	PREDICTED: uncharacterized protein LOC103521313 [Diaphorina citri]	100	2.10E-70	273.5
1instar-TRINITY_DN14285_c0_g1_i1	gi|1041553604|ref|XP_017304264.1|	PREDICTED: uncharacterized protein K02A2.6-like [Diaphorina citri]	49.6	9.70E-27	128.6
1instar-TRINITY_DN14305_c0_g1_i1	gi|662206744|ref|XP_008476843.1|	PREDICTED: pyruvate carboxylase, mitochondrial-like [Diaphorina citri]	64.7	1.60E-20	108.6
1instar-TRINITY_DN14305_c0_g2_i1	gi|662206744|ref|XP_008476843.1|	PREDICTED: pyruvate carboxylase, mitochondrial-like [Diaphorina citri]	88.2	5.80E-24	118.2
1instar-TRINITY_DN14413_c0_g1_i1	gi|641659698|ref|XP_008181211.1|	PREDICTED: uncharacterized protein LOC103308853 [Acyrthosiphon pisum]	45.3	4.70E-23	116.7
1instar-TRINITY_DN14491_c0_g1_i1	gi|1044545644|ref|XP_017438944.1|	PREDICTED: putative septum site-determining protein minD homolog, chloroplastic [Vigna angularis]	66	2.00E-08	66.6
1instar-TRINITY_DN14496_c0_g1_i1	gi|1041534932|ref|XP_017298007.1|	PREDICTED: GATA zinc finger domain-containing protein 14-like [Diaphorina citri]	85.1	1.00E-25	124
1instar-TRINITY_DN14519_c0_g1_i1	gi|802594667|ref|XP_012071916.1|	hypothetical protein JCGZ_04473 [Jatropha curcas]	50	4.70E-21	109.8
1instar-TRINITY_DN14604_c0_g1_i1	gi|728837400|gb|KHG16843.1|	Cysteine synthase, chloroplastic/chromoplastic [Gossypium arboreum]	89.1	5.00E-118	432.6
1instar-TRINITY_DN14638_c0_g1_i1	gi|662214729|ref|XP_008481209.1|	PREDICTED: uncharacterized protein LOC103517940 [Diaphorina citri]	78.7	5.70E-10	72.4
1instar-TRINITY_DN14646_c0_g1_i1	gi|203055|gb|AAA40784.1|	ATP synthase alpha subunit precursor (EC 3.6.1.3), partial [Rattus norvegicus]	100	1.30E-38	167.2
1instar-TRINITY_DN14796_c0_g1_i1	gi|909566384|ref|XP_013138560.1|	PREDICTED: uncharacterized protein LOC106103361 [Papilio polytes]	31.6	5.30E-13	83.2
1instar-TRINITY_DN14796_c0_g2_i1	gi|1036744670|ref|XP_017126566.1|	PREDICTED: uncharacterized protein LOC108145566 [Drosophila elegans]	31.9	9.50E-05	55.1
1instar-TRINITY_DN14838_c0_g1_i1	gi|1041532756|ref|XP_017305043.1|	PREDICTED: zinc finger protein ush [Diaphorina citri]	49.2	9.40E-26	125.2
1instar-TRINITY_DN14987_c0_g1_i1	gi|662198079|ref|XP_008472147.1|	PREDICTED: uncharacterized protein LOC103509315 [Diaphorina citri]	99	2.70E-50	206.5
1instar-TRINITY_DN1522_c0_g1_i1	gi|938507127|gb|ALJ52073.1|	polyprotein [Diaphorina citri picorna-like virus]	97.3	7.30E-33	147.9
1instar-TRINITY_DN1548_c0_g1_i1	gi|527135664|gb|AGS06515.1|	hypothetical protein AMC76_00130 [Candidatus Carsonella ruddii]	100	4.50E-31	142.1
1instar-TRINITY_DN1555_c0_g1_i1	gi|1000743291|ref|XP_015594323.1|	PREDICTED: protein bark beetle isoform X1 [Cephus cinctus]	60.2	5.50E-88	332.8
1instar-TRINITY_DN1561_c0_g1_i1	gi|662188640|ref|XP_008488005.1|	PREDICTED: protein enabled-like [Diaphorina citri]	91.9	2.40E-11	77
1instar-TRINITY_DN15075_c0_g2_i1	gi|643724358|gb|KDP33559.1|	hypothetical protein JCGZ_07130 [Jatropha curcas]	97.1	1.30E-31	143.7
1instar-TRINITY_DN15102_c0_g1_i1	gi|1041541734|ref|XP_017300334.1|	PREDICTED: retrovirus-related Pol polyprotein from transposon 297 [Diaphorina citri]	87.5	4.00E-03	50.1
1instar-TRINITY_DN15106_c0_g1_i1	gi|947053425|gb|KRH02878.1|	hypothetical protein GLYMA_17G064000 [Glycine max]	80.8	4.80E-24	118.6
1instar-TRINITY_DN15244_c0_g1_i1	gi|768427874|ref|XP_011555049.1|	ribosomal protein L38 [Heliconius melpomene cythera]	76.5	1.30E-19	104
1instar-TRINITY_DN15244_c0_g1_i2	gi|242013688|ref|XP_002427534.1|	60S ribosomal protein L38, putative [Pediculus humanus corporis]	72.6	7.60E-20	104.8
1instar-TRINITY_DN15246_c0_g1_i1	gi|1041545618|ref|XP_017301688.1|	PREDICTED: uncharacterized protein LOC103514380 [Diaphorina citri]	100	2.90E-03	51.2
1instar-TRINITY_DN15324_c0_g1_i2	gi|527331175|ref|WP_020915332.1|	signal recognition particle [Candidatus Profftella armatura]	100	3.00E-61	243.4
1instar-TRINITY_DN15534_c0_g1_i1	gi|1041552208|ref|XP_017304737.1|	PREDICTED: midasin-like, partial [Diaphorina citri]	99.2	1.30E-63	250.8
1instar-TRINITY_DN15632_c0_g1_i1	gi|662189356|ref|XP_008467401.1|	PREDICTED: V-type proton ATPase subunit H [Diaphorina citri]	100	9.30E-05	55.1
1instar-TRINITY_DN15782_c0_g1_i1	gi|1041532756|ref|XP_017305043.1|	PREDICTED: zinc finger protein ush [Diaphorina citri]	100	5.50E-74	285.4
1instar-TRINITY_DN15854_c0_g1_i1	gi|1041543154|ref|XP_008475326.2|	PREDICTED: uncharacterized protein LOC103512341 [Diaphorina citri]	98.9	2.30E-100	373.6
1instar-TRINITY_DN15856_c0_g1_i1	gi|641669592|ref|XP_008184880.1|	PREDICTED: uncharacterized protein LOC103309928 [Acyrthosiphon pisum]	43.2	6.00E-09	68.9
1instar-TRINITY_DN15907_c0_g1_i1	gi|1041550325|ref|XP_008481405.2|	PREDICTED: uncharacterized protein LOC103518129 [Diaphorina citri]	31.7	1.10E-32	149.4
1instar-TRINITY_DN16023_c0_g1_i1	gi|756793849|gb|AJM93262.1|	Pre-mRNA processing ribonucleoprotein, binding domain protein [Candidatus Nitrosopumilus piranensis]	53.6	3.20E-12	80.1
1instar-TRINITY_DN16071_c0_g1_i1	gi|75812930|ref|NP_001028785.1|	TPA: 40S ribosomal protein S2 [Bos taurus]	100	1.90E-77	297
1instar-TRINITY_DN16072_c0_g1_i1	gi|662206770|ref|XP_008476858.1|	PREDICTED: titin-like, partial [Diaphorina citri]	97.9	1.40E-73	284.3
1instar-TRINITY_DN16169_c0_g1_i1	gi|1028664054|ref|XP_016656429.1|	PREDICTED: pickpocket protein 28-like [Acyrthosiphon pisum]	57.1	6.90E-41	176
1instar-TRINITY_DN16189_c0_g1_i1	gi|1041540041|ref|XP_017299727.1|	PREDICTED: microtubule-associated protein futsch, partial [Diaphorina citri]	54.3	3.40E-14	86.3
1instar-TRINITY_DN16193_c0_g1_i1	gi|527331150|ref|WP_020915307.1|	30S ribosomal protein S3 [Candidatus Profftella armatura]	100	2.00E-40	173.3
1instar-TRINITY_DN16253_c0_g1_i1	gi|148691289|gb|EDL23236.1|	tubulin, beta 5, partial [Mus musculus]	100	1.30E-35	157.1
1instar-TRINITY_DN16268_c0_g1_i1	gi|1041539329|ref|XP_017299475.1|	PREDICTED: hemocytin-like [Diaphorina citri]	100	2.00E-26	127.1
1instar-TRINITY_DN16277_c0_g1_i2	gi|763768653|gb|KJB35868.1|	hypothetical protein B456_006G131400 [Gossypium raimondii]	84.9	8.60E-55	221.5
1instar-TRINITY_DN16306_c0_g1_i1	gi|662220900|ref|XP_008484612.1|	PREDICTED: uncharacterized protein LOC103521280, partial [Diaphorina citri]	54.8	1.00E-13	84.3
1instar-TRINITY_DN16338_c0_g1_i1	gi|658158376|gb|AID57765.1|	beta-actin, partial [Rattus norvegicus]	91.8	4.20E-31	142.1
1instar-TRINITY_DN16341_c0_g1_i1	gi|1041545365|ref|XP_017301594.1|	PREDICTED: flavin-containing monooxygenase FMO GS-OX-like 9 [Diaphorina citri]	100	6.40E-08	65.1
1instar-TRINITY_DN16354_c0_g3_i1	gi|641654081|ref|XP_008179060.1|	PREDICTED: RNA-directed DNA polymerase from mobile element jockey-like [Acyrthosiphon pisum]	57.2	1.20E-42	181.4
1instar-TRINITY_DN16374_c0_g1_i1	gi|74354729|gb|AAI03319.1|	DDX5 protein [Bos taurus]	100	5.10E-44	185.3
1instar-TRINITY_DN16387_c0_g1_i1	gi|1041542775|ref|XP_017300712.1|	PREDICTED: uncharacterized protein LOC108252734 [Diaphorina citri]	81.2	6.50E-04	52.4
1instar-TRINITY_DN16390_c0_g2_i1	gi|30584495|gb|AAP36500.1|	spermidine/spermine N1-acetyltransferase, partial [synthetic construct]	100	5.50E-31	141.7
1instar-TRINITY_DN16392_c0_g2_i1	gi|1041552723|ref|XP_008483672.2|	PREDICTED: uncharacterized protein LOC103520363 [Diaphorina citri]	89.5	9.90E-11	74.3
1instar-TRINITY_DN16422_c0_g1_i1	gi|1041540737|ref|XP_017299980.1|	PREDICTED: MATH and LRR domain-containing protein PFE0570w-like [Diaphorina citri]	100	1.00E-47	197.6
1instar-TRINITY_DN16432_c0_g1_i1	gi|662188483|ref|XP_008487918.1|	PREDICTED: uncharacterized protein MAL13P1.304-like [Diaphorina citri]	96	4.20E-47	195.7
1instar-TRINITY_DN16444_c0_g1_i1	gi|34392549|dbj|BAC82602.1|	gag-like protein [Takifugu rubripes]	28.5	1.40E-04	55.8
1instar-TRINITY_DN16447_c0_g1_i1	gi|242008757|ref|XP_002425167.1|	sodium channel protein type 2 subunit alpha, putative [Pediculus humanus corporis]	55.1	2.20E-16	94.4
1instar-TRINITY_DN16454_c0_g1_i1	gi|952512627|gb|KRT79332.1|	hypothetical protein AMK59_6868, partial [Oryctes borbonicus]	84.2	2.00E-41	176.8
1instar-TRINITY_DN16456_c0_g2_i1	gi|641659698|ref|XP_008181211.1|	PREDICTED: uncharacterized protein LOC103308853 [Acyrthosiphon pisum]	38.7	7.80E-33	149.1
1instar-TRINITY_DN16481_c0_g1_i1	gi|1041530105|ref|XP_017303689.1|	PREDICTED: methyltransferase-like protein 13 [Diaphorina citri]	96.3	4.90E-20	105.1
1instar-TRINITY_DN16492_c0_g2_i1	gi|976902381|gb|KVH90327.1|	LisH dimerization motif-containing protein [Cynara cardunculus var. scolymus]	80.1	2.00E-55	223.8
1instar-TRINITY_DN16493_c0_g1_i1	gi|1041531922|ref|XP_017303419.1|	PREDICTED: uncharacterized protein LOC103518730 [Diaphorina citri]	100	1.50E-46	193.7
1instar-TRINITY_DN16497_c0_g1_i1	gi|1041533842|ref|XP_017305330.1|	PREDICTED: LOW QUALITY PROTEIN: E3 ubiquitin-protein ligase UBR4 [Diaphorina citri]	100	1.00E-31	144.1
1instar-TRINITY_DN16500_c0_g1_i1	gi|1041536690|ref|XP_017298579.1|	PREDICTED: uncharacterized protein LOC108252105 [Diaphorina citri]	78.6	2.70E-32	147.1
1instar-TRINITY_DN16553_c0_g2_i1	gi|32433|emb|CAA34900.1|	serglycin [synthetic construct]	81	1.10E-64	255
1instar-TRINITY_DN16588_c0_g1_i1	gi|662211540|ref|XP_008479462.1|	PREDICTED: uncharacterized protein LOC103516277 [Diaphorina citri]	79.5	3.40E-47	196.8
1instar-TRINITY_DN16639_c0_g1_i1	gi|662220900|ref|XP_008484612.1|	PREDICTED: uncharacterized protein LOC103521280, partial [Diaphorina citri]	67.4	8.30E-48	198.4
1instar-TRINITY_DN16674_c0_g2_i1	gi|1041539655|ref|XP_017299596.1|	PREDICTED: uncharacterized protein LOC103509246 [Diaphorina citri]	80.5	5.70E-31	142.5
1instar-TRINITY_DN16676_c0_g1_i1	gi|1041538326|ref|XP_017299108.1|	PREDICTED: dystrophin-like [Diaphorina citri]	99.5	5.40E-110	406.4
1instar-TRINITY_DN16681_c0_g1_i1	gi|426332986|ref|XP_004028071.1|	PREDICTED: uncharacterized protein LOC101129727 [Gorilla gorilla gorilla]	76.4	2.20E-58	233.8
1instar-TRINITY_DN16719_c0_g1_i1	gi|662215867|ref|XP_008481837.1|	PREDICTED: uncharacterized protein LOC103518539 [Diaphorina citri]	98.4	5.40E-97	362.5
1instar-TRINITY_DN16765_c0_g1_i2	gi|662223898|ref|XP_008486262.1|	PREDICTED: uncharacterized protein LOC103522958 [Diaphorina citri]	100	5.20E-25	122.9
1instar-TRINITY_DN16766_c0_g1_i1	gi|1041532207|ref|XP_017304167.1|	PREDICTED: LOW QUALITY PROTEIN: E3 ubiquitin-protein ligase MYCBP2-like [Diaphorina citri]	83.1	1.10E-21	111.3
1instar-TRINITY_DN16771_c0_g1_i1	gi|1041542578|ref|XP_017300639.1|	PREDICTED: uncharacterized protein LOC103511855 [Diaphorina citri]	63.2	5.70E-12	78.6
1instar-TRINITY_DN16787_c0_g2_i1	gi|593781943|ref|XP_007154012.1|	hypothetical protein PHAVU_003G083600g [Phaseolus vulgaris]	72.9	5.80E-19	101.7
1instar-TRINITY_DN16820_c0_g1_i1	gi|703163595|ref|XP_010113390.1|	Zinc finger CCCH domain-containing protein 44 [Morus notabilis]	59.6	6.00E-12	78.6
1instar-TRINITY_DN16823_c0_g1_i2	gi|939682055|ref|XP_014299552.1|	PREDICTED: uncharacterized protein LOC106694051 [Microplitis demolitor]	74.4	1.30E-41	178.7
1instar-TRINITY_DN16833_c0_g1_i1	gi|1041552984|ref|XP_008483967.2|	PREDICTED: adenylate kinase isoenzyme 1-like, partial [Diaphorina citri]	46.5	4.80E-11	76.3
1instar-TRINITY_DN16862_c0_g1_i1	gi|823251915|ref|XP_012458584.1|	hypothetical protein B456_012G151700 [Gossypium raimondii]	93.8	2.90E-128	466.5
1instar-TRINITY_DN16869_c0_g1_i1	gi|985385095|ref|XP_015379786.1|	PREDICTED: glutamate receptor ionotropic, delta-2-like [Diuraphis noxia]	30.7	2.70E-14	87.8
1instar-TRINITY_DN16896_c0_g1_i1	gi|913317058|ref|XP_013189495.1|	PREDICTED: uncharacterized protein LOC106134085 [Amyelois transitella]	44.3	2.70E-13	84
1instar-TRINITY_DN16906_c0_g1_i1	gi|74192931|dbj|BAE34971.1|	unnamed protein product [Mus musculus]	96.3	1.30E-04	54.3
1instar-TRINITY_DN16919_c0_g1_i1	gi|1041533881|ref|XP_017305347.1|	PREDICTED: mucin-22-like [Diaphorina citri]	85.6	2.00E-109	404.1
1instar-TRINITY_DN16943_c0_g1_i1	gi|861652548|gb|KMQ98383.1|	myosin heavy muscle [Lasius niger]	95.9	1.30E-18	100.9
1instar-TRINITY_DN16943_c0_g1_i3	gi|861652548|gb|KMQ98383.1|	myosin heavy muscle [Lasius niger]	95.9	2.40E-18	100.9
1instar-TRINITY_DN16958_c0_g1_i2	gi|73696562|gb|AAZ81002.1|	ribosomal protein S12 [Macaca mulatta]	100	9.70E-39	167.9
1instar-TRINITY_DN16981_c0_g1_i1	gi|527135834|gb|AGS06685.1|	hypothetical protein AMC76_01060 [Candidatus Carsonella ruddii]	81	1.10E-36	161
1instar-TRINITY_DN17078_c0_g1_i1	gi|662217229|ref|XP_008482588.1|	PREDICTED: uncharacterized protein LOC103519282 [Diaphorina citri]	63	2.30E-70	274.2
1instar-TRINITY_DN17164_c0_g1_i1	gi|1034132506|ref|XP_016791643.1|	PREDICTED: carcinoembryonic antigen-related cell adhesion molecule 19 isoform X4 [Pan troglodytes]	85.1	5.40E-17	95.5
1instar-TRINITY_DN17178_c0_g1_i1	gi|1041542413|ref|XP_017300581.1|	PREDICTED: uncharacterized protein LOC103511713 [Diaphorina citri]	67.5	7.80E-05	54.7
1instar-TRINITY_DN17178_c0_g1_i2	gi|1041542413|ref|XP_017300581.1|	PREDICTED: uncharacterized protein LOC103511713 [Diaphorina citri]	70	1.30E-05	57.8
1instar-TRINITY_DN17201_c0_g1_i1	gi|817053370|ref|XP_012261598.1|	PREDICTED: guanylate cyclase 32E [Athalia rosae]	82.9	2.70E-24	119.4
1instar-TRINITY_DN17233_c0_g1_i1	gi|1041546312|ref|XP_017301942.1|	PREDICTED: trichohyalin [Diaphorina citri]	100	5.50E-30	139.4
1instar-TRINITY_DN17247_c0_g1_i1	gi|12658323|gb|AAK01090.1|	putative BSC1 sodium channel protein [Blattella germanica]	75.5	3.80E-54	219.5
1instar-TRINITY_DN17266_c0_g2_i1	gi|326578783|gb|ADZ95940.1|	reverse transcriptase, partial [Oeneis sculda]	46.8	6.50E-11	75.1
1instar-TRINITY_DN17277_c0_g1_i1	gi|1041543554|ref|XP_017300993.1|	PREDICTED: uncharacterized protein LOC103512695 [Diaphorina citri]	72.9	1.10E-13	84.3
1instar-TRINITY_DN17394_c0_g1_i1	gi|1041544403|ref|XP_017301302.1|	PREDICTED: tubulin alpha chain-like [Diaphorina citri]	100	1.00E-30	141.4
1instar-TRINITY_DN17411_c0_g1_i1	gi|645253344|ref|XP_008232534.1|	PREDICTED: LOW QUALITY PROTEIN: CLP protease regulatory subunit CLPX3, mitochondrial [Prunus mume]	93.5	2.80E-56	226.5
1instar-TRINITY_DN17420_c0_g1_i1	gi|645230692|ref|XP_008222050.1|	PREDICTED: uncharacterized protein At3g61260 [Prunus mume]	76.8	7.60E-20	105.1
1instar-TRINITY_DN17420_c0_g3_i1	gi|566184581|ref|XP_002312638.2|	hypothetical protein POPTR_0008s17850g, partial [Populus trichocarpa]	62.1	2.80E-50	207.2
1instar-TRINITY_DN17462_c0_g1_i1	gi|403261705|ref|XP_003923253.1|	PREDICTED: 60S ribosomal protein L18a [Saimiri boliviensis boliviensis]	95.6	1.10E-30	140.6
1instar-TRINITY_DN17470_c0_g1_i1	gi|1035896541|gb|OAY26143.1|	hypothetical protein MANES_16G024600 [Manihot esculenta]	93	3.80E-60	240
1instar-TRINITY_DN17504_c0_g1_i1	gi|662203719|ref|XP_008475204.1|	PREDICTED: uncharacterized protein LOC103512232 [Diaphorina citri]	62.5	1.70E-27	130.6
1instar-TRINITY_DN17556_c0_g1_i2	gi|661884013|emb|CDP12275.1|	unnamed protein product [Coffea canephora]	82.6	5.60E-04	52
1instar-TRINITY_DN17572_c0_g1_i1	gi|642949720|emb|CCH14900.1|	endonuclease-reverse transcriptase [Blattella germanica]	64.2	2.10E-18	99.8
1instar-TRINITY_DN17590_c0_g2_i1	gi|1035913924|gb|OAY43517.1|	hypothetical protein MANES_08G076300 [Manihot esculenta]	85.3	1.80E-85	323.9
1instar-TRINITY_DN17597_c0_g1_i1	gi|635040461|ref|XP_007995756.1|	PREDICTED: 60S ribosomal protein L13a isoform X1 [Chlorocebus sabaeus]	93.6	7.10E-102	378.6
1instar-TRINITY_DN17613_c0_g1_i1	gi|158299050|ref|XP_001689174.1|	AGAP010023-PA [Anopheles gambiae str. PEST]	60	7.70E-19	101.3
1instar-TRINITY_DN17621_c0_g1_i1	gi|1041535801|ref|XP_017298262.1|	PREDICTED: cellular nucleic acid-binding protein-like [Diaphorina citri]	88.5	5.90E-40	172.2
1instar-TRINITY_DN17626_c0_g1_i1	gi|662189063|ref|XP_008488233.1|	PREDICTED: prolactin-releasing peptide receptor-like [Diaphorina citri]	94.8	4.20E-74	286.2
1instar-TRINITY_DN17633_c0_g1_i1	gi|1009120401|ref|XP_015876901.1|	PREDICTED: serine/arginine-rich SC35-like splicing factor SCL30 isoform X1 [Ziziphus jujuba]	90.9	2.30E-15	90.5
1instar-TRINITY_DN17699_c0_g1_i1	gi|918334906|gb|KOF97059.1|	hypothetical protein OCBIM_22031862mg [Octopus bimaculoides]	40.2	3.70E-05	56.2
1instar-TRINITY_DN17705_c0_g1_i1	gi|1041540737|ref|XP_017299980.1|	PREDICTED: MATH and LRR domain-containing protein PFE0570w-like [Diaphorina citri]	92.9	2.90E-50	206.5
1instar-TRINITY_DN17719_c0_g1_i1	gi|1041548608|ref|XP_017302791.1|	PREDICTED: chaoptin-like [Diaphorina citri]	96.3	1.80E-48	201.1
1instar-TRINITY_DN17732_c0_g1_i1	gi|1041926760|ref|NP_001316111.1|	voltage-gated sodium channel [Diaphorina citri]	91.3	1.20E-43	184.1
1instar-TRINITY_DN17732_c0_g2_i1	gi|1041544321|ref|XP_017301269.1|	PREDICTED: sodium channel protein para [Diaphorina citri]	100	9.60E-36	157.5
1instar-TRINITY_DN17738_c0_g1_i1	gi|939235089|ref|XP_014249122.1|	PREDICTED: synaptic vesicular amine transporter-like [Cimex lectularius]	63.8	1.40E-47	198
1instar-TRINITY_DN17751_c0_g1_i1	gi|823227383|ref|XP_012446517.1|	hypothetical protein B456_009G038100 [Gossypium raimondii]	88.2	1.70E-105	391.3
1instar-TRINITY_DN17758_c0_g1_i1	gi|823253623|ref|XP_012459445.1|	hypothetical protein B456_012G087500 [Gossypium raimondii]	98.7	8.80E-37	161
1instar-TRINITY_DN17777_c0_g1_i1	gi|1041531097|ref|XP_017300524.1|	PREDICTED: prolow-density lipoprotein receptor-related protein 1-like, partial [Diaphorina citri]	100	2.50E-36	159.5
1instar-TRINITY_DN17801_c0_g1_i1	gi|922338567|ref|XP_013447273.1|	Serine/Threonine kinase family protein [Medicago truncatula]	100	4.20E-40	172.2
1instar-TRINITY_DN17819_c0_g1_i1	gi|662192713|ref|XP_008469226.1|	PREDICTED: ATP-dependent DNA helicase PIF1-like [Diaphorina citri]	98.6	6.40E-70	271.9
1instar-TRINITY_DN17863_c0_g1_i1	gi|662216948|ref|XP_008482433.1|	PREDICTED: cholecystokinin receptor type A, partial [Diaphorina citri]	76.7	1.90E-124	454.1
1instar-TRINITY_DN17869_c0_g1_i1	gi|662210705|ref|XP_008479005.1|	PREDICTED: uncharacterized protein LOC103515841 [Diaphorina citri]	100	4.10E-93	349.4
1instar-TRINITY_DN17900_c0_g1_i1	gi|1041531922|ref|XP_017303419.1|	PREDICTED: uncharacterized protein LOC103518730 [Diaphorina citri]	100	2.90E-67	263.1
1instar-TRINITY_DN17900_c0_g2_i1	gi|1041531922|ref|XP_017303419.1|	PREDICTED: uncharacterized protein LOC103518730 [Diaphorina citri]	99	2.40E-47	196.4
1instar-TRINITY_DN17902_c0_g1_i1	gi|1041550195|ref|XP_017303145.1|	PREDICTED: gastrula zinc finger protein XlCGF71.1-like [Diaphorina citri]	89.1	1.20E-62	248.4
1instar-TRINITY_DN17916_c0_g2_i2	gi|899445|gb|AAA69923.1|	60S ribosomal protein [Mus musculus]	83.1	2.90E-58	233.4
1instar-TRINITY_DN17954_c0_g1_i1	gi|1041548353|ref|XP_017302702.1|	PREDICTED: uncharacterized protein LOC103516800 [Diaphorina citri]	100	3.60E-15	90.1
1instar-TRINITY_DN17954_c0_g1_i2	gi|1041548353|ref|XP_017302702.1|	PREDICTED: uncharacterized protein LOC103516800 [Diaphorina citri]	95.9	8.40E-31	142.1
1instar-TRINITY_DN17978_c0_g1_i1	gi|74354729|gb|AAI03319.1|	DDX5 protein [Bos taurus]	77.8	6.10E-29	135.2
1instar-TRINITY_DN17978_c0_g1_i2	gi|56567009|gb|AAV98537.1|	DEAD (Asp-Glu-Ala-Asp) box polypeptide 5 [Macaca mulatta]	100	8.10E-19	101.7
1instar-TRINITY_DN17997_c0_g1_i1	gi|148705825|gb|EDL37772.1|	ubiquitin carboxy-terminal hydrolase L1, isoform CRA_a [Mus musculus]	100	2.50E-33	149.4
1instar-TRINITY_DN1869_c0_g1_i1	gi|410061640|gb|AFV53946.1|	NADH dehydrogenase subunit 5 (mitochondrion) [Homo sapiens]	97	1.90E-28	134.8
1instar-TRINITY_DN18000_c0_g1_i2	gi|1041555412|ref|XP_008485805.2|	PREDICTED: acidic repeat-containing protein-like, partial [Diaphorina citri]	62	2.60E-76	293.9
1instar-TRINITY_DN18010_c0_g1_i1	gi|30584593|gb|AAP36549.1|	glyceraldehyde-3-phosphate dehydrogenase, partial [synthetic construct]	98.7	1.50E-80	307.4
1instar-TRINITY_DN18017_c0_g1_i1	gi|808129723|ref|XP_012167664.1|	PREDICTED: paternally-expressed gene 3 protein-like [Bombus terrestris]	45.2	9.70E-05	54.7
1instar-TRINITY_DN18062_c0_g1_i1	gi|356991214|ref|NP_001239338.1|	60S ribosomal protein L4 [Canis lupus familiaris]	84.3	3.20E-61	243
1instar-TRINITY_DN18142_c1_g1_i1	gi|918314801|gb|KOF84454.1|	hypothetical protein OCBIM_22022066mg, partial [Octopus bimaculoides]	47.5	4.40E-07	63.5
1instar-TRINITY_DN18160_c0_g1_i1	gi|1041538583|ref|XP_017299198.1|	PREDICTED: protein shifted-like [Diaphorina citri]	95.7	3.20E-04	53.1
1instar-TRINITY_DN18208_c0_g1_i1	gi|242023729|ref|XP_002432283.1|	DNA double-strand break repair Rad50 ATPase, putative [Pediculus humanus corporis]	50.9	7.80E-05	55.8
1instar-TRINITY_DN18314_c0_g1_i1	gi|527331469|ref|WP_020915626.1|	hypothetical protein AMC77_01900 [Candidatus Profftella armatura]	99.2	1.50E-62	247.3
1instar-TRINITY_DN18325_c0_g1_i1	gi|646696810|gb|KDR08850.1|	hypothetical protein L798_01336 [Zootermopsis nevadensis]	57.1	1.90E-11	78.2
1instar-TRINITY_DN18355_c0_g1_i1	gi|1041540737|ref|XP_017299980.1|	PREDICTED: MATH and LRR domain-containing protein PFE0570w-like [Diaphorina citri]	93.4	4.10E-69	269.2
1instar-TRINITY_DN18357_c0_g1_i1	gi|1041553371|ref|XP_017304173.1|	PREDICTED: uncharacterized protein LOC108253894 [Diaphorina citri]	45.7	2.40E-22	114
1instar-TRINITY_DN18362_c0_g1_i1	gi|1002258326|ref|XP_015633495.1|	Os04g0419600 [Oryza sativa Japonica Group]	84.8	2.00E-58	234.6
1instar-TRINITY_DN18364_c0_g1_i1	gi|662190904|ref|XP_008468240.1|	PREDICTED: craniofacial development protein 2-like [Diaphorina citri]	78	5.90E-54	218.8
1instar-TRINITY_DN18364_c0_g2_i1	gi|642949720|emb|CCH14900.1|	endonuclease-reverse transcriptase [Blattella germanica]	34.7	3.90E-49	204.1
1instar-TRINITY_DN18379_c0_g1_i1	gi|662196378|ref|XP_008471218.1|	PREDICTED: uncharacterized protein LOC103508449 [Diaphorina citri]	99.3	1.40E-71	278.1
1instar-TRINITY_DN18389_c0_g4_i1	gi|34538609|ref|NP_904339.1|	protein URF6	89.5	8.20E-80	305.4
1instar-TRINITY_DN18389_c0_g2_i1	gi|55415771|dbj|BAD69474.1|	cytochrome b [Mus cervicolor]	79.3	6.80E-151	542.3
1instar-TRINITY_DN18400_c0_g1_i1	gi|1041550325|ref|XP_008481405.2|	PREDICTED: uncharacterized protein LOC103518129 [Diaphorina citri]	54.8	1.20E-11	77.4
1instar-TRINITY_DN18419_c0_g2_i1	gi|550823447|gb|AGX90361.1|	ATP synthase F0 subunit 6 (mitochondrion) [Homo sapiens]	68.6	1.10E-74	289.3
1instar-TRINITY_DN18476_c0_g1_i1	gi|1041551363|ref|XP_017303567.1|	PREDICTED: Golgi-associated plant pathogenesis-related protein 1-like [Diaphorina citri]	78.1	3.20E-18	99.8
1instar-TRINITY_DN18482_c0_g1_i2	gi|1041530935|ref|XP_017299969.1|	PREDICTED: uncharacterized protein LOC103510167 [Diaphorina citri]	96.4	6.30E-04	53.9
1instar-TRINITY_DN18517_c0_g2_i1	gi|662212562|ref|XP_008480024.1|	PREDICTED: uncharacterized protein LOC103516813 [Diaphorina citri]	72.7	1.80E-08	67.4
1instar-TRINITY_DN18523_c0_g1_i1	gi|590639927|ref|XP_007029810.1|	Non-specific phospholipase C3 [Theobroma cacao]	73.5	6.30E-208	732.3
1instar-TRINITY_DN18528_c0_g2_i1	gi|825740721|ref|WP_047149324.1|	hypothetical protein [Escherichia coli]	39	8.10E-65	256.5
1instar-TRINITY_DN18540_c0_g1_i2	gi|1041543235|ref|XP_017300887.1|	PREDICTED: LOW QUALITY PROTEIN: twitchin-like [Diaphorina citri]	99.1	1.40E-56	227.6
1instar-TRINITY_DN18565_c0_g1_i1	gi|37674411|gb|AAQ96862.1|	pre-B-cell colony enhancing factor 1 [Homo sapiens]	100	1.70E-34	153.3
1instar-TRINITY_DN18565_c0_g2_i1	gi|699027535|pdb|4O14|A	Chain B, Structural Basis For Resistance To Diverse Classes Of Nampt Inhibitors	94.7	3.10E-108	399.8
1instar-TRINITY_DN18600_c0_g1_i1	gi|6518164|dbj|BAA87885.1|	unnamed protein product [Mus musculus]	84.7	1.60E-31	143.7
1instar-TRINITY_DN18684_c0_g1_i2	gi|755162810|gb|AJJ90387.1|	hypothetical protein MANES_12G135200 [Manihot esculenta]	81.6	1.10E-143	518.5
1instar-TRINITY_DN18690_c0_g1_i1	gi|1041540060|ref|XP_017299732.1|	PREDICTED: LOW QUALITY PROTEIN: transmembrane channel-like protein 1 [Diaphorina citri]	85.3	3.20E-72	280
1instar-TRINITY_DN18736_c0_g1_i1	gi|662220942|ref|XP_008484636.1|	PREDICTED: RNA-directed DNA polymerase from mobile element jockey-like, partial [Diaphorina citri]	60.2	6.90E-23	115.2
1instar-TRINITY_DN18757_c0_g1_i2	gi|1000771653|ref|XP_015609073.1|	PREDICTED: uncharacterized protein LOC107274436 [Cephus cinctus]	35.6	1.60E-14	88.2
1instar-TRINITY_DN18788_c0_g2_i1	gi|662188483|ref|XP_008487918.1|	PREDICTED: uncharacterized protein MAL13P1.304-like [Diaphorina citri]	93.1	6.30E-283	981.5
1instar-TRINITY_DN18798_c1_g1_i1	gi|1041532045|ref|XP_017303771.1|	PREDICTED: uncharacterized protein LOC108253738 [Diaphorina citri]	60.8	1.20E-14	88.2
1instar-TRINITY_DN18798_c1_g1_i3	gi|1041532045|ref|XP_017303771.1|	PREDICTED: uncharacterized protein LOC108253738 [Diaphorina citri]	65	1.90E-31	144.4
1instar-TRINITY_DN18798_c0_g1_i1	gi|1041532045|ref|XP_017303771.1|	PREDICTED: uncharacterized protein LOC108253738 [Diaphorina citri]	94.9	4.00E-23	115.5
1instar-TRINITY_DN18801_c0_g1_i1	gi|1041540519|ref|XP_017299900.1|	PREDICTED: protein PTHB1 isoform X1 [Diaphorina citri]	98.7	1.40E-36	161
1instar-TRINITY_DN18818_c0_g1_i1	gi|148669490|gb|EDL01437.1|	mCG7861, isoform CRA_b, partial [Mus musculus]	84.2	1.30E-57	231.1
1instar-TRINITY_DN18818_c0_g2_i1	gi|148669490|gb|EDL01437.1|	mCG7861, isoform CRA_b, partial [Mus musculus]	83.7	6.00E-58	232.3
1instar-TRINITY_DN18832_c0_g1_i1	gi|662220930|ref|XP_008484629.1|	PREDICTED: uncharacterized protein LOC103521296, partial [Diaphorina citri]	80.6	9.30E-82	312
1instar-TRINITY_DN18839_c0_g1_i1	gi|662190615|ref|XP_008468082.1|	PREDICTED: uncharacterized protein LOC103505523 [Diaphorina citri]	53.7	7.70E-36	159.8
1instar-TRINITY_DN18904_c0_g1_i1	gi|936713999|ref|XP_014234961.1|	PREDICTED: DNA-dependent protein kinase catalytic subunit-like [Trichogramma pretiosum]	23.2	1.20E-07	65.9
1instar-TRINITY_DN18924_c0_g1_i1	gi|925200431|gb|ALC95972.1|	hypothetical protein AMC77_01020 [Candidatus Profftella armatura]	100	7.80E-45	188
1instar-TRINITY_DN18964_c0_g1_i1	gi|136471|sp|P26651.1|TTP_HUMAN	zinc finger protein 36, C3H type, homolog (mouse) protein [synthetic construct]	68.6	4.10E-17	95.5
1instar-TRINITY_DN18964_c0_g2_i1	gi|136471|sp|P26651.1|TTP_HUMAN	zinc finger protein 36, C3H type, homolog (mouse) protein [synthetic construct]	100	2.70E-06	59.7
1instar-TRINITY_DN18993_c0_g2_i1	gi|242016925|ref|XP_002428945.1|	hypothetical protein Phum_PHUM411800 [Pediculus humanus corporis]	61.9	3.50E-56	226.5
1instar-TRINITY_DN1972_c0_g1_i1	gi|1041550847|ref|XP_017303375.1|	PREDICTED: retrovirus-related Pol polyprotein from type-1 retrotransposable element R1 [Diaphorina citri]	56.5	5.30E-27	129
1instar-TRINITY_DN1992_c0_g1_i1	gi|329663571|ref|NP_001193048.1|	TPA: microtubule-associated protein 1B [Bos taurus]	100	8.10E-48	198
1instar-TRINITY_DN1994_c0_g1_i1	gi|985390440|ref|XP_015379880.1|	PREDICTED: uncharacterized protein LOC107173738 [Diuraphis noxia]	44.1	1.70E-19	104
1instar-TRINITY_DN19005_c0_g1_i1	gi|700199729|gb|KGN54887.1|	hypothetical protein Csa_4G572320 [Cucumis sativus]	95.7	4.60E-03	48.9
1instar-TRINITY_DN19028_c0_g3_i1	gi|1012318448|gb|KYP31853.1|	Retrovirus-related Pol polyprotein from transposon TNT 1-94 [Cajanus cajan]	67.9	2.00E-23	116.7
1instar-TRINITY_DN19045_c0_g1_i1	gi|985424131|ref|XP_015377582.1|	PREDICTED: uncharacterized protein LOC107171840 [Diuraphis noxia]	37.7	9.30E-08	65.9
1instar-TRINITY_DN19045_c0_g1_i2	gi|1041541421|ref|XP_008473715.2|	PREDICTED: zinc finger BED domain-containing protein 1 [Diaphorina citri]	93.6	1.10E-230	807.7
1instar-TRINITY_DN19055_c0_g1_i1	gi|675364652|gb|KFM57554.1|	Transposon Ty3-I Gag-Pol polyprotein, partial [Stegodyphus mimosarum]	48	2.90E-56	227.3
1instar-TRINITY_DN19106_c1_g1_i1	gi|646715135|gb|KDR18839.1|	Zinc finger MYM-type protein 1 [Zootermopsis nevadensis]	50.5	7.40E-51	209.1
1instar-TRINITY_DN19124_c0_g1_i2	gi|1041533349|ref|XP_017305192.1|	PREDICTED: uncharacterized protein LOC103524671 [Diaphorina citri]	95	3.90E-13	82.8
1instar-TRINITY_DN19129_c0_g1_i1	gi|662196444|ref|XP_008471253.1|	PREDICTED: craniofacial development protein 2-like [Diaphorina citri]	98.4	1.80E-27	130.2
1instar-TRINITY_DN19129_c0_g1_i2	gi|662196444|ref|XP_008471253.1|	PREDICTED: craniofacial development protein 2-like [Diaphorina citri]	98.7	6.20E-35	154.8
1instar-TRINITY_DN19131_c0_g1_i1	gi|1009420479|gb|KYN38976.1|	hypothetical protein ALC56_06628, partial [Trachymyrmex septentrionalis]	37.7	1.70E-03	50.8
1instar-TRINITY_DN19187_c0_g1_i2	gi|662183276|ref|XP_008480528.1|	PREDICTED: cyclin-dependent kinase inhibitor 1C-like [Diaphorina citri]	100	5.90E-15	89.4
1instar-TRINITY_DN19213_c0_g1_i1	gi|1022760857|gb|KZS06907.1|	Uncharacterized protein APZ42_029433 [Daphnia magna]	72.7	2.70E-05	57
1instar-TRINITY_DN19244_c0_g4_i1	gi|951057896|ref|XP_014522108.1|	PREDICTED: GPI mannosyltransferase 1-like, partial [Vigna radiata var. radiata]	90.7	4.10E-48	199.1
1instar-TRINITY_DN19268_c0_g1_i1	gi|959090586|ref|XP_014749399.1|	PREDICTED: tubulin beta chain [Sturnus vulgaris]	100	1.60E-85	323.9
1instar-TRINITY_DN19268_c0_g2_i1	gi|72065171|ref|XP_791790.1|	PREDICTED: tubulin beta chain [Strongylocentrotus purpuratus]	100	4.80E-59	235.7
1instar-TRINITY_DN19312_c0_g1_i1	gi|1041545146|ref|XP_017301515.1|	PREDICTED: uncharacterized protein KIAA1109-like [Diaphorina citri]	80	8.00E-15	88.2
1instar-TRINITY_DN19317_c0_g1_i1	gi|1028700519|ref|XP_016659163.1|	PREDICTED: pancreatic triacylglycerol lipase isoform X3 [Acyrthosiphon pisum]	54	3.70E-29	137.1
1instar-TRINITY_DN19331_c0_g2_i1	gi|947060828|gb|KRH10089.1|	hypothetical protein GLYMA_15G027800 [Glycine max]	97.8	2.20E-18	100.1
1instar-TRINITY_DN19332_c0_g1_i1	gi|1041536574|ref|XP_017298533.1|	PREDICTED: intersectin-1-like [Diaphorina citri]	81	7.60E-17	95.9
1instar-TRINITY_DN19385_c0_g1_i1	gi|985401009|ref|XP_015368202.1|	PREDICTED: disco-interacting protein 2 isoform X1 [Diuraphis noxia]	61.8	3.50E-18	99.4
1instar-TRINITY_DN19395_c0_g3_i1	gi|1041541427|ref|XP_017300230.1|	PREDICTED: mucin-5AC-like, partial [Diaphorina citri]	100	3.30E-46	192.6
1instar-TRINITY_DN19399_c0_g1_i1	gi|902163193|gb|KNA06789.1|	hypothetical protein SOVF_177780 [Spinacia oleracea]	36.1	6.60E-12	79.7
1instar-TRINITY_DN19405_c0_g1_i1	gi|662218424|ref|XP_008483240.1|	PREDICTED: protein PFC0760c-like [Diaphorina citri]	100	1.20E-23	117.5
1instar-TRINITY_DN19419_c0_g1_i1	gi|1041555184|ref|XP_017304468.1|	PREDICTED: uncharacterized protein LOC108254037 [Diaphorina citri]	50.7	4.10E-07	62.4
1instar-TRINITY_DN19462_c0_g2_i1	gi|270011983|gb|EFA08431.1|	hypothetical protein TcasGA2_TC006078 [Tribolium castaneum]	53.8	9.50E-15	88.6
1instar-TRINITY_DN19468_c0_g1_i1	gi|1041535360|ref|XP_017298157.1|	PREDICTED: ankyrin-2-like [Diaphorina citri]	93.2	5.90E-30	138.3
1instar-TRINITY_DN19541_c0_g1_i1	gi|951014388|ref|XP_014510545.1|	PREDICTED: protein root UVB sensitive 6 [Vigna radiata var. radiata]	98.8	6.00E-42	178.3
1instar-TRINITY_DN19561_c0_g1_i1	gi|662191211|ref|XP_008468410.1|	PREDICTED: uncharacterized protein LOC103505826 [Diaphorina citri]	91.2	9.80E-08	64.7
1instar-TRINITY_DN19566_c0_g3_i1	gi|566162881|ref|XP_006385863.1|	hypothetical protein POPTR_0003s15730g [Populus trichocarpa]	78.4	2.30E-38	166.8
1instar-TRINITY_DN19577_c0_g2_i1	gi|596285661|ref|XP_007225492.1|	hypothetical protein PRUPE_ppa000958mg [Prunus persica]	74.8	1.90E-133	484.2
1instar-TRINITY_DN19592_c0_g1_i1	gi|1041551057|ref|XP_017303445.1|	PREDICTED: titin-like, partial [Diaphorina citri]	99.2	5.70E-59	235.3
1instar-TRINITY_DN19601_c0_g1_i2	gi|1029057399|ref|XP_016674395.1|	PREDICTED: importin subunit alpha-4 [Gossypium hirsutum]	87.4	2.00E-196	693.7
1instar-TRINITY_DN19618_c0_g1_i1	gi|1041536336|ref|XP_008469276.2|	PREDICTED: uncharacterized protein LOC103506659 [Diaphorina citri]	99	4.80E-48	198.7
1instar-TRINITY_DN19696_c0_g1_i1	gi|1041552813|ref|XP_017304020.1|	PREDICTED: muscle M-line assembly protein unc-89-like [Diaphorina citri]	97.9	1.90E-44	186.8
1instar-TRINITY_DN19725_c0_g1_i1	gi|1032766197|ref|XP_016841503.1|	PREDICTED: sodium channel protein Nach [Nasonia vitripennis]	35.9	4.60E-14	85.9
1instar-TRINITY_DN19740_c0_g1_i1	gi|1041552032|ref|XP_017303810.1|	PREDICTED: LOW QUALITY PROTEIN: CLIP-associating protein 1-like [Diaphorina citri]	100	1.50E-15	90.5
1instar-TRINITY_DN19761_c0_g1_i1	gi|662216983|ref|XP_008482453.1|	PREDICTED: meprin A subunit beta-like [Diaphorina citri]	96.3	1.30E-186	661
1instar-TRINITY_DN19812_c0_g1_i1	gi|1041532207|ref|XP_017304167.1|	PREDICTED: LOW QUALITY PROTEIN: E3 ubiquitin-protein ligase MYCBP2-like [Diaphorina citri]	77.8	2.10E-25	123.2
1instar-TRINITY_DN19815_c0_g1_i1	gi|662202021|ref|XP_008474288.1|	PREDICTED: E3 ubiquitin-protein ligase Smurf1-like [Diaphorina citri]	97.6	1.40E-66	260.8
1instar-TRINITY_DN19818_c1_g1_i1	gi|939238587|ref|XP_014261986.1|	PREDICTED: WD repeat and FYVE domain-containing protein 3 isoform X1 [Cimex lectularius]	61	1.20E-19	104.8
1instar-TRINITY_DN19818_c0_g1_i1	gi|1041533568|ref|XP_017305241.1|	PREDICTED: LOW QUALITY PROTEIN: WD repeat and FYVE domain-containing protein 3-like [Diaphorina citri]	100	1.70E-45	190.3
1instar-TRINITY_DN19860_c0_g1_i1	gi|1041550458|ref|XP_017303237.1|	PREDICTED: RNA-directed DNA polymerase from mobile element jockey-like [Diaphorina citri]	100	2.20E-32	146.4
1instar-TRINITY_DN19868_c0_g2_i1	gi|1041552579|ref|XP_017303924.1|	PREDICTED: cold shock domain-containing protein E1-like [Diaphorina citri]	81.8	1.60E-32	148.3
1instar-TRINITY_DN19949_c0_g1_i1	gi|527135734|gb|AGS06585.1|	hypothetical protein AMC76_00540 [Candidatus Carsonella ruddii]	100	7.70E-45	188
1instar-TRINITY_DN19965_c0_g2_i1	gi|1041552729|ref|XP_017303983.1|	PREDICTED: uncharacterized protein LOC108253828 [Diaphorina citri]	48.8	3.80E-73	283.9
1instar-TRINITY_DN19986_c0_g1_i1	gi|662200308|ref|XP_008473358.1|	PREDICTED: uncharacterized protein LOC103510471 [Diaphorina citri]	68.4	7.50E-45	189.1
1instar-TRINITY_DN19992_c0_g2_i1	gi|752521470|ref|WP_041193059.1|	transcription termination factor Rho [Candidatus Profftella armatura]	100	2.60E-69	270
1instar-TRINITY_DN266_c0_g1_i1	gi|340369182|ref|XP_003383127.1|	PREDICTED: elongation factor 1-beta-like [Amphimedon queenslandica]	78.3	8.30E-31	141.4
1instar-TRINITY_DN291_c0_g1_i1	gi|1041538324|ref|XP_017299107.1|	PREDICTED: dystrophin, isoforms A/C/F/G/H-like [Diaphorina citri]	77.7	1.90E-33	150.2
1instar-TRINITY_DN291_c0_g2_i1	gi|1041538324|ref|XP_017299107.1|	PREDICTED: dystrophin, isoforms A/C/F/G/H-like [Diaphorina citri]	91.9	1.00E-64	254.6
1instar-TRINITY_DN2000_c0_g1_i1	gi|1000481857|gb|KXL42931.1|	hypothetical protein M433DRAFT_140020 [Acidomyces richmondensis BFW]	70.5	4.20E-09	68.9
1instar-TRINITY_DN2011_c0_g1_i1	gi|970918142|ref|XP_015125653.1|	PREDICTED: ATP-dependent DNA helicase PIF2-like, partial [Diachasma alloeum]	48.8	1.40E-14	87.4
1instar-TRINITY_DN2045_c0_g1_i1	gi|1041544761|ref|XP_008485998.2|	PREDICTED: uncharacterized protein LOC103522680 [Diaphorina citri]	100	4.70E-05	56.2
1instar-TRINITY_DN20036_c0_g1_i1	gi|662194996|ref|XP_008470469.1|	PREDICTED: uncharacterized protein LOC103507746 [Diaphorina citri]	93.3	9.50E-15	90.5
1instar-TRINITY_DN20038_c0_g1_i1	gi|1041549956|ref|XP_017304659.1|	PREDICTED: uncharacterized protein K02A2.6-like [Diaphorina citri]	47.9	1.60E-42	181.4
1instar-TRINITY_DN20048_c0_g1_i1	gi|795070856|ref|XP_011834650.1|	PREDICTED: 40S ribosomal protein S4, X isoform isoform X5 [Nomascus leucogenys]	100	7.30E-92	345.1
1instar-TRINITY_DN20052_c0_g1_i2	gi|729439506|ref|XP_010521103.1|	PREDICTED: LOW QUALITY PROTEIN: GDSL esterase/lipase At1g71691 [Tarenaya hassleriana]	62	2.50E-137	497.7
1instar-TRINITY_DN20065_c0_g1_i1	gi|1041552957|ref|XP_017304058.1|	PREDICTED: uncharacterized protein LOC108253866 [Diaphorina citri]	38.7	3.30E-34	154.5
1instar-TRINITY_DN20086_c0_g1_i1	gi|939657895|ref|XP_014277158.1|	PREDICTED: zinc finger homeobox protein 3 [Halyomorpha halys]	65	3.80E-68	266.5
1instar-TRINITY_DN20088_c0_g1_i1	gi|646720922|gb|KDR22495.1|	Cytoplasmic dynein 2 heavy chain 1 [Zootermopsis nevadensis]	57.6	2.50E-99	370.9
1instar-TRINITY_DN20166_c0_g1_i1	gi|1041541830|ref|XP_017300367.1|	PREDICTED: LOW QUALITY PROTEIN: ryanodine receptor-like [Diaphorina citri]	100	3.20E-04	53.1
1instar-TRINITY_DN20168_c0_g1_i1	gi|998500896|ref|XP_015510415.1|	PREDICTED: zinc finger BED domain-containing protein 1-like, partial [Neodiprion lecontei]	54.3	3.20E-11	75.9
1instar-TRINITY_DN20168_c0_g2_i1	gi|645026393|ref|XP_008213792.1|	PREDICTED: uncharacterized protein LOC103317456 isoform X1 [Nasonia vitripennis]	38	1.20E-04	54.3
1instar-TRINITY_DN20171_c0_g2_i1	gi|939270324|ref|XP_014255379.1|	PREDICTED: uncharacterized protein LOC106669966 [Cimex lectularius]	47.3	1.60E-42	181.8
1instar-TRINITY_DN20181_c0_g1_i1	gi|802777776|ref|XP_012090971.1|	hypothetical protein JCGZ_00608 [Jatropha curcas]	80.5	3.40E-28	132.5
1instar-TRINITY_DN20182_c0_g2_i1	gi|1041550325|ref|XP_008481405.2|	PREDICTED: uncharacterized protein LOC103518129 [Diaphorina citri]	50	6.70E-31	142.5
1instar-TRINITY_DN20194_c0_g1_i1	gi|802621436|ref|XP_012075988.1|	hypothetical protein JCGZ_11078 [Jatropha curcas]	96.6	2.40E-40	174.9
1instar-TRINITY_DN20212_c0_g1_i1	gi|1041545616|ref|XP_017301687.1|	PREDICTED: zinc finger protein Xfin-like [Diaphorina citri]	100	3.40E-38	165.6
1instar-TRINITY_DN20215_c0_g1_i1	gi|148708652|gb|EDL40599.1|	mCG21386, isoform CRA_a [Mus musculus]	100	4.30E-09	68.9
1instar-TRINITY_DN20222_c0_g1_i1	gi|1032737099|ref|XP_016844702.1|	PREDICTED: uncharacterized protein LOC100122611 [Nasonia vitripennis]	49.2	4.20E-09	69.7
1instar-TRINITY_DN20234_c0_g1_i1	gi|763749466|gb|KJB16905.1|	hypothetical protein B456_002G253800 [Gossypium raimondii]	96.8	1.20E-44	187.6
1instar-TRINITY_DN20234_c0_g1_i2	gi|923781779|ref|XP_013682118.1|	PREDICTED: ras-related protein RABE1c-like isoform X1 [Brassica napus]	67.5	5.40E-05	55.5
1instar-TRINITY_DN20250_c0_g1_i1	gi|662220942|ref|XP_008484636.1|	PREDICTED: RNA-directed DNA polymerase from mobile element jockey-like, partial [Diaphorina citri]	97.6	5.20E-115	422.9
1instar-TRINITY_DN20301_c0_g1_i1	gi|1041545396|ref|XP_017301604.1|	PREDICTED: uncharacterized protein DDB_G0280205-like [Diaphorina citri]	87.7	1.00E-44	188
1instar-TRINITY_DN20305_c0_g2_i2	gi|694332070|ref|XP_009356684.1|	PREDICTED: acidic leucine-rich nuclear phosphoprotein 32-related protein-like [Pyrus x bretschneideri]	50	1.50E-06	61.2
1instar-TRINITY_DN20331_c0_g1_i1	gi|1041550847|ref|XP_017303375.1|	PREDICTED: retrovirus-related Pol polyprotein from type-1 retrotransposable element R1 [Diaphorina citri]	42.9	4.90E-38	166.8
1instar-TRINITY_DN20334_c0_g1_i2	gi|755558856|ref|XP_011244881.1|	PREDICTED: 40S ribosomal protein S10 isoform X1 [Mus musculus]	100	1.50E-54	220.7
1instar-TRINITY_DN20349_c0_g2_i1	gi|662220966|ref|XP_008484648.1|	PREDICTED: uncharacterized protein K02A2.6-like [Diaphorina citri]	93.8	1.60E-200	707.6
1instar-TRINITY_DN20357_c0_g1_i1	gi|1009106004|ref|XP_015902144.1|	PREDICTED: citrate synthase, mitochondrial [Ziziphus jujuba]	90	6.10E-125	455.7
1instar-TRINITY_DN20362_c0_g1_i1	gi|805827488|ref|XP_012153574.1|	PREDICTED: RNA-directed DNA polymerase from mobile element jockey-like, partial [Megachile rotundata]	41.3	1.40E-43	185.3
1instar-TRINITY_DN20365_c0_g1_i1	gi|947087603|gb|KRH36324.1|	hypothetical protein GLYMA_10G296200 [Glycine max]	93.1	1.20E-63	251.1
1instar-TRINITY_DN20372_c0_g3_i1	gi|607352368|gb|EZA47339.1|	Copia protein [Cerapachys biroi]	40.4	3.20E-12	80.5
1instar-TRINITY_DN20417_c0_g1_i1	gi|662216395|ref|XP_008482128.1|	PREDICTED: craniofacial development protein 2-like [Diaphorina citri]	93.9	1.30E-07	64.3
1instar-TRINITY_DN20424_c0_g2_i2	gi|1041537655|ref|XP_017298870.1|	PREDICTED: T-related protein-like [Diaphorina citri]	75.9	1.10E-93	352.1
1instar-TRINITY_DN20435_c0_g1_i1	gi|662190105|ref|XP_008467801.1|	PREDICTED: dynein heavy chain 6, axonemal-like [Diaphorina citri]	100	1.50E-30	140.2
1instar-TRINITY_DN20458_c0_g1_i1	gi|193634236|ref|XP_001944681.1|	PREDICTED: innexin inx2 [Acyrthosiphon pisum]	42.9	5.70E-04	52.8
1instar-TRINITY_DN20483_c0_g2_i1	gi|195386104|ref|XP_002051744.1|	uncharacterized protein Dvir_GJ17160 [Drosophila virilis]	41.7	5.10E-12	79.7
1instar-TRINITY_DN20595_c0_g2_i1	gi|985392165|ref|XP_015363367.1|	PREDICTED: midasin [Diuraphis noxia]	64.1	9.80E-21	107.8
1instar-TRINITY_DN20597_c0_g1_i1	gi|823123191|ref|XP_012474480.1|	hypothetical protein B456_001G108200 [Gossypium raimondii]	95.7	2.30E-67	264.2
1instar-TRINITY_DN20609_c0_g1_i1	gi|1041538797|ref|XP_017299275.1|	PREDICTED: uncharacterized protein LOC103508518 [Diaphorina citri]	92.9	1.10E-159	571.6
1instar-TRINITY_DN20610_c0_g1_i1	gi|1041544856|ref|XP_017301420.1|	PREDICTED: uncharacterized protein LOC108252937 [Diaphorina citri]	90.1	4.00E-27	129.4
1instar-TRINITY_DN20621_c0_g1_i2	gi|584031814|ref|XP_006810340.1|	PREDICTED: protein TsetseEP-like [Neolamprologus brichardi]	36.9	1.20E-05	58.2
1instar-TRINITY_DN20626_c0_g1_i5	gi|1009124542|ref|XP_015879125.1|	PREDICTED: peptidyl-prolyl cis-trans isomerase, chloroplastic [Ziziphus jujuba]	92.3	5.80E-46	192.2
1instar-TRINITY_DN20665_c0_g1_i1	gi|662220809|ref|XP_008484560.1|	PREDICTED: protein ABHD11-like, partial [Diaphorina citri]	36.4	3.40E-17	97.1
1instar-TRINITY_DN20703_c0_g1_i1	gi|998509322|ref|XP_015515083.1|	PREDICTED: synaptic vesicular amine transporter [Neodiprion lecontei]	64.9	1.70E-28	134
1instar-TRINITY_DN20712_c0_g1_i3	gi|642929128|ref|XP_008195702.1|	gustatory receptor candidate 24 [Tribolium castaneum]	32.5	2.80E-04	53.9
1instar-TRINITY_DN20714_c0_g1_i1	gi|590631117|ref|XP_007027475.1|	Phosphatidyl inositol monophosphate 5 kinase isoform 1 [Theobroma cacao]	98.6	6.20E-76	292
1instar-TRINITY_DN20723_c0_g2_i1	gi|662208228|ref|XP_008477653.1|	PREDICTED: cingulin-like isoform X1 [Diaphorina citri]	100	8.40E-74	285
1instar-TRINITY_DN20735_c0_g1_i1	gi|662202083|ref|XP_008474321.1|	PREDICTED: histone demethylase UTY-like [Diaphorina citri]	81.9	2.20E-57	230.3
1instar-TRINITY_DN20738_c0_g2_i3	gi|662200284|ref|XP_008473344.1|	PREDICTED: uncharacterized protein LOC103510458 [Diaphorina citri]	98.4	1.70E-26	127.5
1instar-TRINITY_DN20764_c0_g2_i1	gi|939650050|ref|XP_014274301.1|	PREDICTED: hemocytin [Halyomorpha halys]	48.2	2.10E-87	331.3
1instar-TRINITY_DN20780_c0_g1_i1	gi|1041540737|ref|XP_017299980.1|	PREDICTED: MATH and LRR domain-containing protein PFE0570w-like [Diaphorina citri]	81	7.60E-26	124.8
1instar-TRINITY_DN20810_c0_g1_i1	gi|695042661|ref|XP_009408993.1|	PREDICTED: protein transport protein Sec61 subunit alpha-like [Musa acuminata subsp. malaccensis]	95.1	9.40E-239	834.7
1instar-TRINITY_DN20832_c0_g1_i2	gi|242006231|ref|XP_002423957.1|	myosin-9, putative [Pediculus humanus corporis]	96.4	8.00E-04	52.8
1instar-TRINITY_DN20843_c0_g1_i1	gi|545769416|gb|AGW72271.1|	cytochrome b (mitochondrion) [Homo sapiens]	70.5	7.50E-51	208.8
1instar-TRINITY_DN20843_c0_g2_i1	gi|1034124674|ref|XP_016788708.1|	PREDICTED: LOW QUALITY PROTEIN: uncharacterized protein LOC107969383 [Pan troglodytes]	67	1.30E-23	117.5
1instar-TRINITY_DN20843_c0_g3_i1	gi|359468742|gb|AEV48344.1|	cytochrome b (mitochondrion) [Homo sapiens]	94.6	4.90E-52	212.2
1instar-TRINITY_DN20873_c0_g1_i1	gi|1041541228|ref|XP_017300158.1|	PREDICTED: uncharacterized protein LOC103510660 [Diaphorina citri]	99	2.00E-49	203.4
1instar-TRINITY_DN20884_c0_g1_i1	gi|910320750|ref|XP_013163277.1|	PREDICTED: uncharacterized protein LOC106114561 [Papilio xuthus]	45.6	1.30E-51	211.8
1instar-TRINITY_DN20889_c0_g1_i1	gi|255548962|ref|XP_002515537.1|	transcription factor hy5, putative [Ricinus communis]	96.6	2.00E-21	110.2
1instar-TRINITY_DN20938_c0_g1_i1	gi|662212562|ref|XP_008480024.1|	PREDICTED: uncharacterized protein LOC103516813 [Diaphorina citri]	98.8	1.00E-145	524.6
1instar-TRINITY_DN20942_c1_g1_i1	gi|1035905525|gb|OAY35123.1|	hypothetical protein MANES_12G074300 [Manihot esculenta]	91.4	9.00E-137	495
1instar-TRINITY_DN20942_c1_g1_i2	gi|728809777|gb|KHF99242.1|	putative beta-1,3-galactosyltransferase 2 -like protein [Gossypium arboreum]	96.5	7.10E-45	188.7
1instar-TRINITY_DN20948_c0_g1_i1	gi|585644238|ref|XP_002732580.2|	PREDICTED: putative mediator of RNA polymerase II transcription subunit 26-like, partial [Saccoglossus kowalevskii]	39.4	3.10E-07	62.8
1instar-TRINITY_DN20952_c0_g1_i2	gi|802541151|ref|XP_012079475.1|	hypothetical protein JCGZ_17423 [Jatropha curcas]	94.4	4.00E-240	839.3
1instar-TRINITY_DN20954_c0_g1_i1	gi|951069366|ref|XP_014490178.1|	PREDICTED: uncharacterized protein LOC106752905, partial [Vigna radiata var. radiata]	53.8	2.20E-26	127.9
1instar-TRINITY_DN20971_c0_g1_i1	gi|307201906|gb|EFN81535.1|	hypothetical protein EAI_11462, partial [Harpegnathos saltator]	47.5	2.00E-03	50.4
1instar-TRINITY_DN20973_c0_g1_i1	gi|734362355|gb|KHN16039.1|	Protein ECHIDNA [Glycine soja]	69.4	4.90E-26	125.6
1instar-TRINITY_DN20991_c0_g1_i1	gi|527331446|ref|WP_020915603.1|	polynucleotide phosphorylase/polyadenylase [Candidatus Profftella armatura]	92.2	8.30E-16	91.7
1instar-TRINITY_DN20994_c0_g1_i1	gi|662208412|ref|XP_008477756.1|	PREDICTED: uncharacterized protein LOC103514635 [Diaphorina citri]	59.7	7.20E-40	172.6
1instar-TRINITY_DN2100_c0_g1_i2	gi|357613639|gb|EHJ68632.1|	putative helentron 5 helitron-like transposon replicase/helicase/endonuclease [Danaus plexippus]	75	2.10E-07	63.9
1instar-TRINITY_DN2143_c0_g1_i1	gi|662205829|ref|XP_008476347.1|	PREDICTED: dynein regulatory complex subunit 3-like [Diaphorina citri]	59.8	3.00E-15	89.7
1instar-TRINITY_DN21002_c0_g1_i1	gi|1028980661|ref|XP_016733749.1|	PREDICTED: uncharacterized protein LOC107944430 [Gossypium hirsutum]	48.1	2.80E-27	130.2
1instar-TRINITY_DN21008_c0_g1_i1	gi|195619146|gb|ACG31403.1|	26S protease regulatory subunit 4 [Zea mays]	85.9	7.10E-215	755.4
1instar-TRINITY_DN21019_c0_g1_i1	gi|929231967|ref|XP_013992565.1|	PREDICTED: 40S ribosomal protein S3-like [Salmo salar]	100	6.50E-42	178.3
1instar-TRINITY_DN21019_c0_g2_i1	gi|13097759|gb|AAH03577.1|	Unknown (protein for IMAGE:4347401), partial [Homo sapiens]	100	2.60E-118	433.3
1instar-TRINITY_DN21023_c0_g1_i1	gi|1041544769|ref|XP_017304558.1|	PREDICTED: huntingtin, partial [Diaphorina citri]	100	7.00E-61	241.9
1instar-TRINITY_DN21023_c0_g2_i1	gi|1041545709|ref|XP_017301719.1|	PREDICTED: uncharacterized protein LOC103514462 [Diaphorina citri]	80.2	5.10E-77	296.6
1instar-TRINITY_DN21063_c0_g2_i1	gi|295856019|gb|ADG46310.1|	cytochrome c oxidase subunit I (mitochondrion) [Homo sapiens]	79.7	6.60E-193	682.2
1instar-TRINITY_DN21067_c0_g1_i1	gi|1041541784|ref|XP_017300352.1|	PREDICTED: uncharacterized protein LOC103511111 [Diaphorina citri]	93.7	3.00E-103	383.3
1instar-TRINITY_DN21078_c0_g2_i1	gi|907643943|ref|XP_013100988.1|	PREDICTED: transcription elongation factor B polypeptide 3 [Stomoxys calcitrans]	23.2	5.50E-03	50.1
1instar-TRINITY_DN21104_c0_g1_i2	gi|823263221|ref|XP_012464370.1|	hypothetical protein B456_013G231000 [Gossypium raimondii]	83.3	6.30E-164	585.5
1instar-TRINITY_DN21114_c0_g1_i1	gi|694376630|ref|XP_009364713.1|	PREDICTED: multiple C2 and transmembrane domain-containing protein 1-like [Pyrus x bretschneideri]	87.5	1.70E-119	438
1instar-TRINITY_DN21128_c0_g1_i1	gi|119619953|gb|EAW99547.1|	thymosin, beta 10, isoform CRA_a, partial [Homo sapiens]	100	2.10E-27	130.2
1instar-TRINITY_DN21157_c0_g1_i1	gi|297737935|emb|CBI27136.3|	unnamed protein product [Vitis vinifera]	69.4	1.30E-79	306.6
1instar-TRINITY_DN21160_c0_g1_i1	gi|662204902|ref|XP_008475844.1|	PREDICTED: uncharacterized protein LOC103512836 [Diaphorina citri]	90.9	5.50E-63	248.8
1instar-TRINITY_DN21162_c0_g1_i1	gi|1041536212|ref|XP_017298410.1|	PREDICTED: cholesterol 7-desaturase-like [Diaphorina citri]	100	3.40E-106	392.9
1instar-TRINITY_DN21165_c0_g1_i1	gi|1041549593|ref|XP_017304933.1|	PREDICTED: RNA-directed DNA polymerase from mobile element jockey-like [Diaphorina citri]	40.9	4.10E-41	177.2
1instar-TRINITY_DN21165_c0_g2_i1	gi|675368970|gb|KFM61872.1|	hypothetical protein X975_23941, partial [Stegodyphus mimosarum]	29.4	2.40E-17	98.2
1instar-TRINITY_DN21184_c0_g1_i1	gi|1041533568|ref|XP_017305241.1|	PREDICTED: LOW QUALITY PROTEIN: WD repeat and FYVE domain-containing protein 3-like [Diaphorina citri]	100	5.80E-64	251.9
1instar-TRINITY_DN21220_c0_g1_i1	gi|662187099|ref|XP_008485439.1|	PREDICTED: basic proline-rich protein-like [Diaphorina citri]	100	2.40E-23	117.5
1instar-TRINITY_DN21231_c0_g1_i1	gi|1041530234|ref|XP_017305193.1|	PREDICTED: LOW QUALITY PROTEIN: titin-like [Diaphorina citri]	98	2.90E-168	599.7
1instar-TRINITY_DN21249_c0_g2_i1	gi|1041552026|ref|XP_017303808.1|	PREDICTED: uncharacterized protein LOC108253750 [Diaphorina citri]	31.8	2.20E-07	63.9
1instar-TRINITY_DN21258_c0_g1_i1	gi|662183043|ref|XP_008468102.1|	PREDICTED: E3 ubiquitin-protein ligase Bre1-like [Diaphorina citri]	100	3.10E-16	93.2
1instar-TRINITY_DN21286_c0_g1_i1	gi|1041536624|ref|XP_017298552.1|	PREDICTED: LOW QUALITY PROTEIN: uncharacterized protein LOC103506874 [Diaphorina citri]	67.2	8.40E-142	511.9
1instar-TRINITY_DN21291_c0_g1_i1	gi|594098901|ref|XP_006072597.1|	PREDICTED: translationally-controlled tumor protein [Bubalus bubalis]	90.7	4.30E-99	369.8
1instar-TRINITY_DN21294_c0_g2_i2	gi|242013690|ref|XP_002427535.1|	dynein beta chain, ciliary, putative [Pediculus humanus corporis]	58.5	4.80E-43	183
1instar-TRINITY_DN21296_c0_g1_i1	gi|326501772|dbj|BAK02675.1|	predicted protein [Hordeum vulgare subsp. vulgare]	76.8	1.80E-25	123.2
1instar-TRINITY_DN21296_c0_g2_i1	gi|326501772|dbj|BAK02675.1|	predicted protein [Hordeum vulgare subsp. vulgare]	94.9	3.00E-35	156
1instar-TRINITY_DN21325_c0_g1_i2	gi|1041545697|ref|XP_017301714.1|	PREDICTED: peroxisomal (S)-2-hydroxy-acid oxidase GLO3-like isoform X2 [Diaphorina citri]	69.9	2.90E-45	190.7
1instar-TRINITY_DN21338_c0_g1_i1	gi|1009130673|ref|XP_015882428.1|	PREDICTED: BTB/POZ and TAZ domain-containing protein 1-like [Ziziphus jujuba]	82.3	7.90E-56	225.3
1instar-TRINITY_DN21338_c0_g1_i2	gi|1009130673|ref|XP_015882428.1|	PREDICTED: BTB/POZ and TAZ domain-containing protein 1-like [Ziziphus jujuba]	80	1.70E-59	237.3
1instar-TRINITY_DN21353_c1_g4_i1	gi|659070846|ref|XP_008456943.1|	PREDICTED: topless-related protein 4-like isoform X1 [Cucumis melo]	92.3	1.30E-42	180.6
1instar-TRINITY_DN21394_c0_g1_i1	gi|1041534170|ref|XP_017297736.1|	PREDICTED: uncharacterized protein LOC103505059 [Diaphorina citri]	97.7	2.00E-16	93.6
1instar-TRINITY_DN21402_c0_g1_i1	gi|255556504|ref|XP_002519286.1|	dihydrolipoamide dehydrogenase, putative [Ricinus communis]	88.8	7.80E-254	884.8
1instar-TRINITY_DN21406_c0_g1_i1	gi|908481305|ref|XP_013092086.1|	PREDICTED: mucin-6-like, partial [Biomphalaria glabrata]	40.8	1.20E-06	61.2
1instar-TRINITY_DN21412_c0_g1_i1	gi|1041530227|ref|XP_017305176.1|	PREDICTED: coiled-coil domain-containing protein 63 [Diaphorina citri]	100	1.30E-48	200.7
1instar-TRINITY_DN21432_c0_g1_i1	gi|1012680987|gb|AMS38359.1|	hypothetical protein [Bactrocera tryoni]	39.4	9.70E-101	376.7
1instar-TRINITY_DN21452_c1_g2_i1	gi|1041550847|ref|XP_017303375.1|	PREDICTED: retrovirus-related Pol polyprotein from type-1 retrotransposable element R1 [Diaphorina citri]	97.8	0.00E+00	1241.9
1instar-TRINITY_DN21458_c0_g1_i2	gi|976917480|gb|KVI02932.1|	Calcium-binding EF-hand [Cynara cardunculus var. scolymus]	62.6	1.40E-44	188
1instar-TRINITY_DN21472_c0_g1_i1	gi|662206487|ref|XP_008476706.1|	PREDICTED: uncharacterized protein DDB_G0283697-like [Diaphorina citri]	95.8	5.40E-03	50.1
1instar-TRINITY_DN21473_c0_g2_i1	gi|1041537503|ref|XP_017298827.1|	PREDICTED: cell wall transcription factor ACE2 [Diaphorina citri]	74.8	4.30E-59	236.1
1instar-TRINITY_DN21483_c0_g1_i1	gi|662219491|ref|XP_008483831.1|	PREDICTED: dynein regulatory complex subunit 3-like [Diaphorina citri]	74.8	1.80E-184	654.8
1instar-TRINITY_DN21510_c0_g1_i1	gi|662223537|ref|XP_008486066.1|	PREDICTED: RNA-directed DNA polymerase from mobile element jockey-like, partial [Diaphorina citri]	63.8	4.80E-13	82.4
1instar-TRINITY_DN21510_c0_g2_i1	gi|662225860|ref|XP_008487357.1|	PREDICTED: uncharacterized protein LOC103524132 [Diaphorina citri]	58.3	4.50E-14	85.5
1instar-TRINITY_DN21519_c0_g1_i1	gi|662186078|ref|XP_008480324.1|	PREDICTED: trypsin-3-like [Diaphorina citri]	93.6	3.10E-120	440.3
1instar-TRINITY_DN21522_c0_g1_i1	gi|985420296|ref|XP_015375616.1|	PREDICTED: zinc finger BED domain-containing protein 6-like [Diuraphis noxia]	46.1	3.00E-11	77.8
1instar-TRINITY_DN21523_c0_g1_i1	gi|768417785|ref|XP_011549548.1|	PREDICTED: RNA-directed DNA polymerase from mobile element jockey-like [Plutella xylostella]	36.2	2.10E-21	110.9
1instar-TRINITY_DN21523_c0_g2_i1	gi|1036686104|ref|XP_017041073.1|	PREDICTED: uncharacterized protein LOC108087980, partial [Drosophila ficusphila]	50.4	4.70E-28	132.9
1instar-TRINITY_DN21548_c0_g1_i1	gi|662203077|ref|XP_008474858.1|	PREDICTED: uncharacterized protein LOC103511894 [Diaphorina citri]	98.6	2.40E-32	147.1
1instar-TRINITY_DN21556_c0_g1_i1	gi|719989321|ref|XP_010252602.1|	PREDICTED: mitochondrial pyruvate carrier 2-like [Nelumbo nucifera]	88	4.70E-52	212.6
1instar-TRINITY_DN21559_c0_g1_i1	gi|638917088|gb|AIA23858.1|	ryanodine receptor [Laodelphax striatella]	84.3	3.10E-160	573.2
1instar-TRINITY_DN21560_c1_g1_i2	gi|939698252|ref|XP_014293301.1|	PREDICTED: RNA-directed DNA polymerase from mobile element jockey-like, partial [Halyomorpha halys]	38.5	2.60E-11	77
1instar-TRINITY_DN21562_c0_g1_i1	gi|749799751|ref|XP_011153434.1|	PREDICTED: dynein heavy chain 5, axonemal [Harpegnathos saltator]	88.4	3.70E-138	499.6
1instar-TRINITY_DN21567_c0_g1_i1	gi|1041536624|ref|XP_017298552.1|	PREDICTED: LOW QUALITY PROTEIN: uncharacterized protein LOC103506874 [Diaphorina citri]	83.2	6.30E-70	271.9
1instar-TRINITY_DN21567_c0_g1_i2	gi|1041536624|ref|XP_017298552.1|	PREDICTED: LOW QUALITY PROTEIN: uncharacterized protein LOC103506874 [Diaphorina citri]	80	6.80E-48	198.4
1instar-TRINITY_DN21572_c0_g1_i1	gi|662190904|ref|XP_008468240.1|	PREDICTED: craniofacial development protein 2-like [Diaphorina citri]	100	4.90E-40	172.2
1instar-TRINITY_DN21634_c0_g1_i1	gi|1041553553|ref|XP_017304243.1|	PREDICTED: uncharacterized protein LOC108253926 [Diaphorina citri]	100	2.60E-22	114.8
1instar-TRINITY_DN21636_c0_g1_i1	gi|6680924|ref|NP_031713.1|	cofilin 1, non-muscle [Mus musculus]	100	4.60E-55	222.2
1instar-TRINITY_DN21647_c0_g1_i1	gi|662222189|ref|XP_008485326.1|	PREDICTED: far upstream element-binding protein 1-like [Diaphorina citri]	68	2.30E-34	154.5
1instar-TRINITY_DN21647_c0_g1_i2	gi|662222189|ref|XP_008485326.1|	PREDICTED: far upstream element-binding protein 1-like [Diaphorina citri]	65.7	1.10E-50	209.1
1instar-TRINITY_DN21654_c0_g1_i1	gi|1041531087|ref|XP_017300486.1|	PREDICTED: neurogenic locus Notch protein [Diaphorina citri]	49.5	7.40E-21	108.6
1instar-TRINITY_DN21670_c0_g1_i1	gi|1004400380|gb|KYB27770.1|	Glutamate-gated chloride channel-like Protein [Tribolium castaneum]	78.7	2.80E-183	650.2
1instar-TRINITY_DN21683_c0_g1_i1	gi|1041541936|ref|XP_017300406.1|	PREDICTED: titin-like [Diaphorina citri]	67.2	3.80E-10	72.8
1instar-TRINITY_DN21691_c0_g1_i1	gi|1000195732|gb|KXJ70626.1|	hypothetical protein RP20_CCG022887 [Aedes albopictus]	89.5	2.30E-41	177.6
1instar-TRINITY_DN21692_c0_g1_i1	gi|923792147|ref|XP_013684638.1|	PREDICTED: zinc finger protein CONSTANS-LIKE 9-like [Brassica napus]	94	1.10E-20	107.8
1instar-TRINITY_DN21696_c0_g1_i1	gi|1041536624|ref|XP_017298552.1|	PREDICTED: LOW QUALITY PROTEIN: uncharacterized protein LOC103506874 [Diaphorina citri]	96.2	3.70E-92	346.3
1instar-TRINITY_DN21696_c0_g1_i2	gi|1041536624|ref|XP_017298552.1|	PREDICTED: LOW QUALITY PROTEIN: uncharacterized protein LOC103506874 [Diaphorina citri]	100	2.60E-94	353.2
1instar-TRINITY_DN21705_c0_g1_i1	gi|662203104|ref|XP_008474872.1|	PREDICTED: uncharacterized protein LOC103511905 [Diaphorina citri]	55.6	8.00E-04	51.6
1instar-TRINITY_DN21717_c0_g1_i1	gi|936601007|ref|XP_014214167.1|	PREDICTED: uncharacterized protein K02A2.6-like [Copidosoma floridanum]	44.2	1.10E-155	559.3
1instar-TRINITY_DN21724_c0_g1_i2	gi|662208486|ref|XP_008477796.1|	PREDICTED: putative chloride channel-like protein CLC-g [Diaphorina citri]	78.7	6.10E-23	115.2
1instar-TRINITY_DN21758_c0_g2_i1	gi|662201912|ref|XP_008474226.1|	PREDICTED: zinc finger protein 260-like [Diaphorina citri]	97.5	2.00E-58	234.6
1instar-TRINITY_DN21777_c0_g1_i1	gi|1028957411|ref|XP_016722160.1|	PREDICTED: phosphoglycolate phosphatase 1B, chloroplastic-like isoform X1 [Gossypium hirsutum]	75	2.90E-03	49.7
1instar-TRINITY_DN21778_c0_g1_i1	gi|662223162|ref|XP_008485861.1|	PREDICTED: uncharacterized protein LOC103522538, partial [Diaphorina citri]	63.2	6.80E-17	95.1
1instar-TRINITY_DN21781_c0_g2_i1	gi|1041552953|ref|XP_017304057.1|	PREDICTED: uncharacterized protein LOC108253864 [Diaphorina citri]	100	2.60E-14	87.4
1instar-TRINITY_DN21791_c0_g1_i1	gi|1041550274|ref|XP_017303175.1|	PREDICTED: protein split ends-like, partial [Diaphorina citri]	66.2	1.70E-72	281.6
1instar-TRINITY_DN21793_c0_g2_i1	gi|719984004|ref|XP_010250931.1|	PREDICTED: T-complex protein 1 subunit epsilon-like [Nelumbo nucifera]	92.8	5.30E-214	752.3
1instar-TRINITY_DN21797_c0_g1_i1	gi|566182882|ref|XP_002311269.2|	hypothetical protein POPTR_0008s07780g, partial [Populus trichocarpa]	79.6	1.90E-36	161
1instar-TRINITY_DN21804_c0_g1_i1	gi|662218167|ref|XP_008483098.1|	PREDICTED: putative uncharacterized protein DDB_G0282133, partial [Diaphorina citri]	98.8	3.60E-39	170.2
1instar-TRINITY_DN21819_c0_g1_i1	gi|182516|gb|AAA52440.1|	ferritin light subunit, partial [Homo sapiens]	90.5	7.20E-59	235.3
1instar-TRINITY_DN21819_c0_g2_i1	gi|830212040|ref|XP_012588951.1|	PREDICTED: LOW QUALITY PROTEIN: ferritin light chain [Condylura cristata]	73.7	2.10E-80	307.4
1instar-TRINITY_DN21824_c0_g1_i1	gi|861635021|gb|KMQ91442.1|	rna-directed dna polymerase from mobile element jockey-like protein [Lasius niger]	57.4	7.30E-14	84.7
1instar-TRINITY_DN21832_c0_g1_i1	gi|148692509|gb|EDL24456.1|	mCG147832 [Mus musculus]	93.3	3.00E-05	56.6
1instar-TRINITY_DN21859_c0_g1_i1	gi|270005521|gb|EFA01969.1|	hypothetical protein TcasGA2_TC007590 [Tribolium castaneum]	59.2	2.30E-10	75.1
1instar-TRINITY_DN21908_c0_g1_i1	gi|1041531922|ref|XP_017303419.1|	PREDICTED: uncharacterized protein LOC103518730 [Diaphorina citri]	76.8	1.60E-48	200.3
1instar-TRINITY_DN21914_c0_g1_i1	gi|938507127|gb|ALJ52073.1|	polyprotein [Diaphorina citri picorna-like virus]	100	4.70E-13	82
1instar-TRINITY_DN21922_c0_g1_i1	gi|1012680938|gb|AMS38353.1|	hypothetical protein [Bactrocera tryoni]	60	4.40E-09	69.3
1instar-TRINITY_DN21923_c0_g2_i1	gi|42565022|ref|NP_566637.2|	D-3-phosphoglycerate dehydrogenase [Arabidopsis thaliana]	93.3	6.40E-06	58.5
1instar-TRINITY_DN21933_c0_g3_i1	gi|1041543035|ref|XP_008475217.2|	PREDICTED: uncharacterized protein LOC103512246 [Diaphorina citri]	96	4.00E-04	52.8
1instar-TRINITY_DN21949_c0_g2_i1	gi|662183666|ref|XP_008467735.1|	PREDICTED: dynein light chain 1, axonemal [Diaphorina citri]	94.6	7.40E-11	75.5
1instar-TRINITY_DN21969_c0_g1_i2	gi|1041543550|ref|XP_017300991.1|	PREDICTED: uncharacterized protein LOC103512693 [Diaphorina citri]	97.4	3.10E-34	152.5
1instar-TRINITY_DN21969_c0_g2_i1	gi|1041543550|ref|XP_017300991.1|	PREDICTED: uncharacterized protein LOC103512693 [Diaphorina citri]	90.2	4.00E-149	536.2
1instar-TRINITY_DN2203_c0_g1_i1	gi|641649291|ref|XP_008185431.1|	PREDICTED: uncharacterized protein LOC103310088 [Acyrthosiphon pisum]	50.8	3.30E-09	69.3
1instar-TRINITY_DN2207_c0_g1_i1	gi|1372988|gb|AAB02139.1|	cytochrome c oxidase subunit IV [Mus musculus]	100	8.40E-38	164.5
1instar-TRINITY_DN22008_c0_g1_i1	gi|662209909|ref|XP_008478571.1|	PREDICTED: uncharacterized protein LOC103515409 [Diaphorina citri]	96.1	6.20E-20	106.3
1instar-TRINITY_DN22025_c0_g1_i1	gi|662195732|ref|XP_008470867.1|	PREDICTED: cilia- and flagella-associated protein 58-like [Diaphorina citri]	92.9	1.40E-147	531.2
1instar-TRINITY_DN22027_c0_g1_i1	gi|1226168|gb|AAA92249.1|	ORF B (bases 1850-5560) first start codon at 2306 [Autographa californica nucleopolyhedrovirus]	27.8	2.60E-04	54.3
1instar-TRINITY_DN22027_c0_g1_i2	gi|1226168|gb|AAA92249.1|	ORF B (bases 1850-5560) first start codon at 2306 [Autographa californica nucleopolyhedrovirus]	29.5	1.30E-03	51.6
1instar-TRINITY_DN22029_c1_g2_i1	gi|71296875|gb|AAH36582.1|	ribosomal protein L3, isoform CRA_b [Homo sapiens]	87	4.30E-38	165.6
1instar-TRINITY_DN22029_c1_g1_i2	gi|52741|emb|CAA68370.1|	J1 protein	98.6	8.00E-76	291.6
1instar-TRINITY_DN22035_c0_g1_i1	gi|1041533842|ref|XP_017305330.1|	PREDICTED: LOW QUALITY PROTEIN: E3 ubiquitin-protein ligase UBR4 [Diaphorina citri]	85	8.40E-119	435.3
1instar-TRINITY_DN22035_c0_g2_i1	gi|1041533842|ref|XP_017305330.1|	PREDICTED: LOW QUALITY PROTEIN: E3 ubiquitin-protein ligase UBR4 [Diaphorina citri]	89.2	9.60E-122	444.9
1instar-TRINITY_DN22038_c0_g1_i1	gi|119621230|gb|EAX00825.1|	hCG1989288, partial [Homo sapiens]	68.6	3.30E-17	95.9
1instar-TRINITY_DN22039_c0_g1_i1	gi|1041535261|ref|XP_017298120.1|	PREDICTED: proton-coupled folate transporter-like [Diaphorina citri]	98.5	2.10E-29	136.7
1instar-TRINITY_DN22039_c0_g2_i1	gi|1041535278|ref|XP_017298126.1|	PREDICTED: proton-coupled folate transporter-like [Diaphorina citri]	63.8	2.80E-07	63.5
1instar-TRINITY_DN22041_c0_g1_i1	gi|4506845|ref|NP_002975.1|	CCL4, partial [synthetic construct]	100	1.10E-45	191.8
1instar-TRINITY_DN22049_c0_g1_i1	gi|641662922|ref|XP_008182441.1|	PREDICTED: uncharacterized protein K02A2.6-like [Acyrthosiphon pisum]	38.7	4.00E-135	490.7
1instar-TRINITY_DN22052_c0_g1_i1	gi|1041552885|ref|XP_017304038.1|	PREDICTED: LOW QUALITY PROTEIN: glutamate receptor 1, partial [Diaphorina citri]	93.5	2.30E-72	281.2
1instar-TRINITY_DN22057_c0_g2_i1	gi|1041530717|ref|XP_017299204.1|	PREDICTED: ankyrin repeat domain-containing protein 26-like [Diaphorina citri]	29.2	1.80E-10	75.1
1instar-TRINITY_DN22063_c0_g1_i2	gi|1041543554|ref|XP_017300993.1|	PREDICTED: uncharacterized protein LOC103512695 [Diaphorina citri]	72.7	1.70E-23	117.1
1instar-TRINITY_DN22068_c0_g1_i1	gi|1041532207|ref|XP_017304167.1|	PREDICTED: LOW QUALITY PROTEIN: E3 ubiquitin-protein ligase MYCBP2-like [Diaphorina citri]	87.9	8.30E-73	282.3
1instar-TRINITY_DN22076_c0_g1_i1	gi|1041550226|ref|XP_017303158.1|	PREDICTED: octopamine receptor Oamb-like [Diaphorina citri]	78	5.80E-176	626.3
1instar-TRINITY_DN22076_c0_g2_i1	gi|33089868|gb|AAP93817.1|	octopamine receptor [Periplaneta americana]	74.2	6.60E-49	202.2
1instar-TRINITY_DN22111_c0_g1_i1	gi|662216598|ref|XP_008482240.1|	PREDICTED: endocuticle structural glycoprotein SgAbd-2-like, partial [Diaphorina citri]	99.2	1.80E-69	271.6
1instar-TRINITY_DN22115_c0_g1_i1	gi|1041537652|ref|XP_017298869.1|	PREDICTED: LOW QUALITY PROTEIN: muscle M-line assembly protein unc-89-like [Diaphorina citri]	55	1.00E-57	232.3
1instar-TRINITY_DN22115_c0_g2_i1	gi|1041537652|ref|XP_017298869.1|	PREDICTED: LOW QUALITY PROTEIN: muscle M-line assembly protein unc-89-like [Diaphorina citri]	95.4	9.00E-102	378.3
1instar-TRINITY_DN22127_c0_g1_i1	gi|1041548122|ref|XP_017302611.1|	PREDICTED: LOW QUALITY PROTEIN: fat-like cadherin-related tumor suppressor homolog, partial [Diaphorina citri]	85	2.70E-28	132.9
1instar-TRINITY_DN22128_c0_g1_i2	gi|768410110|ref|XP_011556465.1|	PREDICTED: RNA-directed DNA polymerase from mobile element jockey-like [Plutella xylostella]	38	4.30E-42	180.6
1instar-TRINITY_DN22131_c0_g1_i1	gi|662221204|ref|XP_008484782.1|	PREDICTED: uncharacterized protein LOC108253962 [Diaphorina citri]	90	1.50E-04	55.1
1instar-TRINITY_DN22133_c0_g1_i1	gi|1035916860|gb|OAY46451.1|	hypothetical protein MANES_06G000800 [Manihot esculenta]	79.6	2.60E-235	823.5
1instar-TRINITY_DN22144_c0_g3_i1	gi|662203106|ref|XP_008474873.1|	PREDICTED: uncharacterized protein LOC103511906 [Diaphorina citri]	87.8	5.80E-28	131.7
1instar-TRINITY_DN22169_c1_g1_i1	gi|720031480|ref|XP_010265829.1|	PREDICTED: multiple C2 and transmembrane domain-containing protein 1-like [Nelumbo nucifera]	96	5.70E-52	211.8
1instar-TRINITY_DN22181_c0_g1_i4	gi|1041543546|ref|XP_017300988.1|	PREDICTED: RNA polymerase II degradation factor 1-like [Diaphorina citri]	79	1.90E-69	270.8
1instar-TRINITY_DN22195_c0_g1_i2	gi|1041552618|ref|XP_008483570.2|	PREDICTED: protein split ends-like [Diaphorina citri]	64.9	2.60E-71	277.3
1instar-TRINITY_DN22195_c0_g2_i1	gi|1041552618|ref|XP_008483570.2|	PREDICTED: protein split ends-like [Diaphorina citri]	78.3	3.50E-45	189.9
1instar-TRINITY_DN22200_c0_g1_i1	gi|662198352|ref|XP_008472296.1|	PREDICTED: plexin-B [Diaphorina citri]	100	6.10E-38	166
1instar-TRINITY_DN22222_c0_g1_i1	gi|1041553485|ref|XP_008484480.2|	PREDICTED: uncharacterized protein LOC103521151, partial [Diaphorina citri]	96.2	1.20E-55	224.2
1instar-TRINITY_DN22222_c0_g1_i2	gi|1041553485|ref|XP_008484480.2|	PREDICTED: uncharacterized protein LOC103521151, partial [Diaphorina citri]	71.7	2.80E-29	136.7
1instar-TRINITY_DN22222_c0_g1_i3	gi|1041553485|ref|XP_008484480.2|	PREDICTED: uncharacterized protein LOC103521151, partial [Diaphorina citri]	62	1.80E-16	93.6
1instar-TRINITY_DN22235_c0_g1_i1	gi|662190467|ref|XP_008468002.1|	PREDICTED: anoctamin-4 [Diaphorina citri]	84.7	2.10E-192	680.6
1instar-TRINITY_DN22235_c0_g2_i1	gi|662190467|ref|XP_008468002.1|	PREDICTED: anoctamin-4 [Diaphorina citri]	96.2	8.30E-219	768.1
1instar-TRINITY_DN22238_c0_g1_i1	gi|1041530234|ref|XP_017305193.1|	PREDICTED: LOW QUALITY PROTEIN: titin-like [Diaphorina citri]	100	1.10E-46	194.1
1instar-TRINITY_DN22244_c0_g1_i1	gi|583217588|gb|EWC78327.1|	hypothetical protein C923_01022 [Plasmodium falciparum UGT5.1]	84.6	4.50E-09	70.1
1instar-TRINITY_DN22252_c0_g1_i1	gi|1041551880|ref|XP_017303755.1|	PREDICTED: phosphatidylinositol 3-kinase regulatory subunit beta-like, partial [Diaphorina citri]	77.7	7.30E-69	268.9
1instar-TRINITY_DN22267_c0_g1_i1	gi|662204591|ref|XP_008475676.1|	PREDICTED: small conductance calcium-activated potassium channel protein-like [Diaphorina citri]	100	1.90E-36	161
1instar-TRINITY_DN22268_c0_g1_i1	gi|731420405|ref|XP_010661378.1|	unnamed protein product [Vitis vinifera]	76.7	2.10E-41	177.9
1instar-TRINITY_DN22282_c0_g1_i2	gi|1041537841|ref|XP_017298941.1|	PREDICTED: uncharacterized protein LOC103507726 [Diaphorina citri]	100	4.60E-24	119.4
1instar-TRINITY_DN22286_c1_g1_i1	gi|1041531757|ref|XP_017302826.1|	PREDICTED: uncharacterized protein LOC103517230 [Diaphorina citri]	94.1	1.70E-94	354
1instar-TRINITY_DN22286_c1_g1_i2	gi|1041531757|ref|XP_017302826.1|	PREDICTED: uncharacterized protein LOC103517230 [Diaphorina citri]	76.6	3.50E-69	269.6
1instar-TRINITY_DN22286_c0_g1_i1	gi|1041531757|ref|XP_017302826.1|	PREDICTED: uncharacterized protein LOC103517230 [Diaphorina citri]	96.7	2.60E-59	236.5
1instar-TRINITY_DN22290_c0_g1_i1	gi|1041538756|ref|XP_017299261.1|	PREDICTED: ras-specific guanine nucleotide-releasing factor 2-like [Diaphorina citri]	85.8	2.60E-43	183.3
1instar-TRINITY_DN22290_c0_g1_i2	gi|1041538756|ref|XP_017299261.1|	PREDICTED: ras-specific guanine nucleotide-releasing factor 2-like [Diaphorina citri]	61.8	4.90E-48	199.5
1instar-TRINITY_DN22290_c0_g2_i1	gi|826477836|ref|XP_012537465.1|	PREDICTED: ras-specific guanine nucleotide-releasing factor 2-like isoform X1 [Monomorium pharaonis]	66.4	4.10E-40	172.9
1instar-TRINITY_DN22297_c0_g1_i1	gi|734642493|ref|XP_010750182.1|	PREDICTED: LOW QUALITY PROTEIN: DNA polymerase theta [Larimichthys crocea]	55.6	5.70E-31	142.5
1instar-TRINITY_DN22297_c0_g2_i2	gi|939684440|ref|XP_014286732.1|	PREDICTED: DNA polymerase theta-like isoform X1 [Halyomorpha halys]	68.8	3.10E-04	52.8
1instar-TRINITY_DN22302_c0_g1_i1	gi|1041547101|ref|XP_017302257.1|	PREDICTED: mediator of DNA damage checkpoint protein 1-like [Diaphorina citri]	95.8	2.90E-46	194.1
1instar-TRINITY_DN22305_c0_g1_i2	gi|207318|gb|AAA42246.1|	thymosin beta-4 precursor, partial [Rattus norvegicus]	98.2	1.20E-20	108.6
1instar-TRINITY_DN22313_c0_g1_i2	gi|662199971|ref|XP_008473173.1|	PREDICTED: uncharacterized protein LOC103510300 [Diaphorina citri]	100	1.20E-69	271.2
1instar-TRINITY_DN22313_c0_g2_i2	gi|662199971|ref|XP_008473173.1|	PREDICTED: uncharacterized protein LOC103510300 [Diaphorina citri]	100	4.80E-24	119.8
1instar-TRINITY_DN22333_c0_g1_i1	gi|192764525|gb|ACF05806.1|	PAE [Litchi chinensis]	85.6	1.90E-207	730.7
1instar-TRINITY_DN22336_c0_g1_i2	gi|823203735|ref|XP_012436244.1|	hypothetical protein B456_008G028500 [Gossypium raimondii]	79.7	3.90E-21	109.4
1instar-TRINITY_DN22337_c0_g1_i1	gi|1041537652|ref|XP_017298869.1|	PREDICTED: LOW QUALITY PROTEIN: muscle M-line assembly protein unc-89-like [Diaphorina citri]	82.8	7.10E-122	445.7
1instar-TRINITY_DN22353_c0_g1_i1	gi|747079852|ref|XP_011087153.1|	PREDICTED: probable 26S proteasome complex subunit sem1-1 [Sesamum indicum]	61.7	1.10E-05	58.5
1instar-TRINITY_DN22358_c0_g1_i1	gi|703070239|ref|XP_010088737.1|	Isoxaben-resistant protein 2 [Morus notabilis]	76.9	5.30E-194	686
1instar-TRINITY_DN22366_c0_g1_i1	gi|951530875|ref|XP_014469251.1|	PREDICTED: disintegrin and metalloproteinase domain-containing protein 33 isoform X1 [Dinoponera quadriceps]	76.7	8.10E-22	112.8
1instar-TRINITY_DN22366_c0_g2_i1	gi|1041538593|ref|XP_017299203.1|	PREDICTED: disintegrin-like halysetin, partial [Diaphorina citri]	89.7	8.90E-166	592
1instar-TRINITY_DN22366_c0_g3_i1	gi|646701706|gb|KDR11298.1|	Disintegrin and metalloproteinase domain-containing protein 22, partial [Zootermopsis nevadensis]	66	6.30E-29	135.2
1instar-TRINITY_DN22379_c0_g1_i1	gi|242014619|ref|XP_002427984.1|	conserved hypothetical protein [Pediculus humanus corporis]	82.8	3.70E-138	499.6
1instar-TRINITY_DN22384_c0_g1_i1	gi|1041534579|ref|XP_017297890.1|	PREDICTED: homeobox protein cut [Diaphorina citri]	69.9	4.60E-19	102.1
1instar-TRINITY_DN22393_c1_g2_i1	gi|974994276|pdb|4X57|A	Chain C, Structure Of An Arabidopsis E2 / Membrane-anchored Ubiquitin-fold Protein Complex	81.2	1.50E-04	53.9
1instar-TRINITY_DN22414_c0_g1_i1	gi|646719707|gb|KDR21725.1|	putative E3 ubiquitin-protein ligase MYCBP2, partial [Zootermopsis nevadensis]	45.7	3.40E-21	110.2
1instar-TRINITY_DN22417_c0_g1_i1	gi|1041545890|ref|XP_017301785.1|	PREDICTED: spermine oxidase-like, partial [Diaphorina citri]	45.1	8.00E-44	186.4
1instar-TRINITY_DN22443_c1_g2_i2	gi|1041539169|ref|XP_017299417.1|	PREDICTED: mediator of RNA polymerase II transcription subunit 13 [Diaphorina citri]	80	3.70E-34	152.9
1instar-TRINITY_DN22460_c0_g1_i1	gi|255545932|ref|XP_002514026.1|	Aspartic proteinase nepenthesin-1 precursor, putative [Ricinus communis]	85.3	2.40E-56	226.9
1instar-TRINITY_DN22463_c0_g1_i1	gi|1041548206|ref|XP_017302640.1|	PREDICTED: carboxypeptidase D-like [Diaphorina citri]	90.3	1.40E-21	110.9
1instar-TRINITY_DN22491_c0_g3_i1	gi|1041533101|ref|XP_017305145.1|	PREDICTED: CUB domain-containing protein 2-like [Diaphorina citri]	99.2	8.60E-63	249.2
1instar-TRINITY_DN22501_c0_g1_i1	gi|1041548175|ref|XP_017302628.1|	PREDICTED: LOW QUALITY PROTEIN: uncharacterized protein LOC103516636 [Diaphorina citri]	85.3	4.00E-27	129
1instar-TRINITY_DN22508_c0_g1_i1	gi|1041550952|ref|XP_008482044.2|	PREDICTED: uncharacterized protein LOC103518741 [Diaphorina citri]	77.2	2.30E-95	357.5
1instar-TRINITY_DN22508_c0_g1_i2	gi|1041550952|ref|XP_008482044.2|	PREDICTED: uncharacterized protein LOC103518741 [Diaphorina citri]	90.8	2.40E-128	466.8
1instar-TRINITY_DN22513_c0_g1_i1	gi|662190105|ref|XP_008467801.1|	PREDICTED: dynein heavy chain 6, axonemal-like [Diaphorina citri]	100	1.90E-56	226.9
1instar-TRINITY_DN22513_c0_g3_i1	gi|1041541680|ref|XP_017300313.1|	PREDICTED: LOW QUALITY PROTEIN: dynein heavy chain 6, axonemal-like [Diaphorina citri]	93.2	8.60E-95	355.1
1instar-TRINITY_DN22519_c0_g1_i1	gi|662215581|ref|XP_008481680.1|	PREDICTED: DNA-directed RNA polymerase II subunit RPB1-like, partial [Diaphorina citri]	72.5	1.70E-22	114
1instar-TRINITY_DN22529_c0_g1_i1	gi|646724053|gb|KDR24443.1|	WD repeat-containing protein 60 [Zootermopsis nevadensis]	36.7	5.90E-27	129.8
1instar-TRINITY_DN22533_c0_g1_i2	gi|1043411862|gb|OCA24495.1|	hypothetical protein XENTR_v90019999mg [Xenopus tropicalis]	41.5	1.00E-08	68.6
1instar-TRINITY_DN22539_c0_g5_i1	gi|1041530234|ref|XP_017305193.1|	PREDICTED: LOW QUALITY PROTEIN: titin-like [Diaphorina citri]	100	8.90E-21	109
1instar-TRINITY_DN22556_c0_g1_i1	gi|1041534333|ref|XP_008467720.2|	PREDICTED: gustatory receptor for sugar taste 64f-like [Diaphorina citri]	100	8.80E-10	71.2
1instar-TRINITY_DN22556_c0_g1_i2	gi|1041534333|ref|XP_008467720.2|	PREDICTED: gustatory receptor for sugar taste 64f-like [Diaphorina citri]	100	2.10E-09	71.2
1instar-TRINITY_DN22568_c0_g1_i2	gi|662197793|ref|XP_008471992.1|	PREDICTED: U5 small nuclear ribonucleoprotein 40 kDa protein [Diaphorina citri]	60.7	1.70E-20	107.1
1instar-TRINITY_DN22584_c0_g2_i1	gi|662183264|ref|XP_008479923.1|	PREDICTED: fibronectin type 3 and ankyrin repeat domains 1 protein-like [Diaphorina citri]	100	4.40E-62	247.7
1instar-TRINITY_DN22588_c0_g1_i1	gi|641760286|ref|XP_008165885.1|	PREDICTED: LOW QUALITY PROTEIN: actin, cytoplasmic 2 [Chrysemys picta bellii]	100	1.00E-154	554.7
1instar-TRINITY_DN22602_c0_g1_i1	gi|590660563|ref|XP_007035432.1|	Deoxyxylulose-5-phosphate synthase isoform 1 [Theobroma cacao]	90.2	0.00E+00	1317.8
1instar-TRINITY_DN22614_c0_g2_i1	gi|662212970|ref|XP_008480248.1|	PREDICTED: uncharacterized protein LOC103517024 [Diaphorina citri]	83.1	2.80E-23	115.9
1instar-TRINITY_DN22629_c0_g1_i1	gi|662200608|ref|XP_008473522.1|	PREDICTED: uncharacterized protein LOC103510621 [Diaphorina citri]	92.9	1.00E-129	472.2
1instar-TRINITY_DN22629_c0_g1_i2	gi|662200608|ref|XP_008473522.1|	PREDICTED: uncharacterized protein LOC103510621 [Diaphorina citri]	92.1	2.70E-100	374
1instar-TRINITY_DN22649_c0_g2_i1	gi|675368932|gb|KFM61834.1|	RNA-directed DNA polymerase from mobile element jockey, partial [Stegodyphus mimosarum]	32.7	1.20E-42	182.6
1instar-TRINITY_DN22656_c0_g2_i1	gi|939235188|ref|XP_014249802.1|	PREDICTED: uncharacterized protein LOC106666835 [Cimex lectularius]	44.9	2.80E-05	58.9
1instar-TRINITY_DN22660_c1_g1_i1	gi|964072656|ref|XP_001967758.2|	uncharacterized protein Dana_GF20359 [Drosophila ananassae]	95.7	8.50E-15	88.2
1instar-TRINITY_DN22665_c0_g1_i2	gi|1041535358|ref|XP_017298156.1|	PREDICTED: ankyrin-1-like [Diaphorina citri]	95.8	1.30E-03	51.2
1instar-TRINITY_DN22665_c0_g1_i3	gi|1041535358|ref|XP_017298156.1|	PREDICTED: ankyrin-1-like [Diaphorina citri]	95.8	1.50E-03	51.2
1instar-TRINITY_DN22672_c0_g1_i1	gi|662188530|ref|XP_008487944.1|	PREDICTED: vacuolar protein sorting-associated protein 53 homolog [Diaphorina citri]	99.7	0.00E+00	1491.1
1instar-TRINITY_DN22682_c1_g1_i1	gi|91094669|ref|XP_972505.1|	Intraflagellar transport protein osm-1-like Protein [Tribolium castaneum]	78.8	1.30E-05	57.8
1instar-TRINITY_DN22682_c0_g1_i4	gi|939247419|ref|XP_014243162.1|	PREDICTED: intraflagellar transport protein 172 homolog [Cimex lectularius]	75.3	1.20E-24	121.3
1instar-TRINITY_DN22682_c0_g1_i5	gi|662188405|ref|XP_008487874.1|	PREDICTED: intraflagellar transport protein 172 homolog [Diaphorina citri]	95.6	1.10E-107	398.3
1instar-TRINITY_DN22701_c0_g1_i1	gi|985401053|ref|XP_015368227.1|	PREDICTED: short stature homeobox protein 2-like [Diuraphis noxia]	66	1.60E-52	216.1
1instar-TRINITY_DN22705_c0_g1_i1	gi|1041534121|ref|XP_017297718.1|	PREDICTED: titin-like [Diaphorina citri]	45.5	5.40E-30	139.8
1instar-TRINITY_DN22705_c0_g2_i1	gi|1041534121|ref|XP_017297718.1|	PREDICTED: titin-like [Diaphorina citri]	82.1	6.10E-93	350.1
1instar-TRINITY_DN22737_c0_g1_i1	gi|1041531414|ref|XP_017301706.1|	PREDICTED: protein unc-79 homolog [Diaphorina citri]	96.2	4.60E-03	50.8
1instar-TRINITY_DN22744_c0_g1_i1	gi|662191679|ref|XP_008468665.1|	PREDICTED: uncharacterized protein LOC103506061 [Diaphorina citri]	36.2	1.70E-04	54.7
1instar-TRINITY_DN22770_c0_g1_i4	gi|662194267|ref|XP_008470076.1|	PREDICTED: uncharacterized protein LOC103507388 [Diaphorina citri]	43.5	1.90E-03	50.8
1instar-TRINITY_DN22770_c0_g1_i2	gi|662194267|ref|XP_008470076.1|	PREDICTED: uncharacterized protein LOC103507388 [Diaphorina citri]	43.5	2.10E-03	50.8
1instar-TRINITY_DN22777_c0_g1_i3	gi|1041553193|ref|XP_017304113.1|	PREDICTED: unconventional myosin-Vb-like [Diaphorina citri]	66.7	2.60E-09	70.1
1instar-TRINITY_DN22794_c0_g1_i2	gi|662212892|ref|XP_008480203.1|	PREDICTED: dentin sialophosphoprotein-like [Diaphorina citri]	88.1	2.80E-31	143.3
1instar-TRINITY_DN22796_c0_g1_i3	gi|662190386|ref|XP_008467956.1|	PREDICTED: leucine-rich repeat-containing protein 71-like [Diaphorina citri]	97.4	6.10E-81	309.7
1instar-TRINITY_DN22816_c0_g3_i1	gi|674935101|emb|CDX98380.1|	BnaC06g17410D [Brassica napus]	82.6	1.90E-31	144.4
1instar-TRINITY_DN22850_c0_g1_i1	gi|939276096|ref|XP_014258508.1|	PREDICTED: ras-related C3 botulinum toxin substrate 1 [Cimex lectularius]	91.8	1.20E-100	375.6
1instar-TRINITY_DN22850_c0_g1_i2	gi|662186685|ref|XP_008483407.1|	PREDICTED: ras-related C3 botulinum toxin substrate 1 [Diaphorina citri]	100	8.90E-35	156
1instar-TRINITY_DN22859_c0_g3_i1	gi|954573949|ref|XP_014611288.1|	PREDICTED: organic cation transporter protein isoform X1 [Polistes canadensis]	40.8	5.50E-11	76.6
1instar-TRINITY_DN22873_c0_g1_i1	gi|698438005|ref|XP_009804375.1|	PREDICTED: uncharacterized protein LOC104249611 [Nicotiana sylvestris]	80.7	1.50E-37	164.9
1instar-TRINITY_DN22873_c0_g3_i1	gi|970034518|ref|XP_015078586.1|	PREDICTED: uncharacterized protein LOC107022499 [Solanum pennellii]	74.8	1.30E-34	155.2
1instar-TRINITY_DN22880_c0_g2_i1	gi|1041534529|ref|XP_017297868.1|	PREDICTED: 28 kDa inner dynein arm light chain, axonemal isoform X1 [Diaphorina citri]	92.3	3.80E-32	146.7
1instar-TRINITY_DN22882_c0_g1_i1	gi|662200766|ref|XP_008473610.1|	PREDICTED: uncharacterized protein LOC103510704 [Diaphorina citri]	77.6	7.80E-31	142.1
1instar-TRINITY_DN22887_c0_g1_i1	gi|1041533969|ref|XP_017305381.1|	PREDICTED: xylulose kinase-like [Diaphorina citri]	86.6	8.90E-23	114.4
1instar-TRINITY_DN22891_c0_g1_i3	gi|914580536|gb|KOB86953.1|	hypothetical protein PFDG_02701 [Plasmodium falciparum Dd2]	68.6	4.40E-42	179.5
1instar-TRINITY_DN22893_c0_g1_i1	gi|1041534537|ref|XP_017297872.1|	PREDICTED: serine-rich adhesin for platelets-like [Diaphorina citri]	87.9	1.30E-60	241.5
1instar-TRINITY_DN22895_c0_g1_i1	gi|662206304|ref|XP_008476608.1|	PREDICTED: substance-K receptor-like [Diaphorina citri]	82.7	6.70E-38	166
1instar-TRINITY_DN22895_c0_g3_i1	gi|662206304|ref|XP_008476608.1|	PREDICTED: substance-K receptor-like [Diaphorina citri]	66.5	5.20E-92	346.7
1instar-TRINITY_DN22900_c0_g4_i1	gi|939666349|ref|XP_014280388.1|	PREDICTED: max-interacting protein 1-like [Halyomorpha halys]	79.3	2.50E-32	148.3
1instar-TRINITY_DN22904_c0_g1_i1	gi|939640846|ref|XP_014271108.1|	PREDICTED: DENN domain-containing protein 4C isoform X1 [Halyomorpha halys]	56.7	2.30E-12	80.5
1instar-TRINITY_DN22905_c0_g1_i1	gi|662214725|ref|XP_008481206.1|	PREDICTED: piggyBac transposable element-derived protein 3-like [Diaphorina citri]	77.9	1.20E-22	115.5
1instar-TRINITY_DN22906_c0_g1_i1	gi|662214126|ref|XP_008480880.1|	PREDICTED: GATA zinc finger domain-containing protein 14-like [Diaphorina citri]	88.6	2.50E-44	186.4
1instar-TRINITY_DN22913_c0_g1_i1	gi|998521321|ref|XP_015521680.1|	PREDICTED: protocadherin-like wing polarity protein stan [Neodiprion lecontei]	76	1.30E-110	407.9
1instar-TRINITY_DN22915_c0_g1_i1	gi|662184178|ref|XP_008470493.1|	PREDICTED: dopamine D2-like receptor [Diaphorina citri]	82.5	1.70E-51	211.8
1instar-TRINITY_DN22915_c0_g1_i2	gi|662184178|ref|XP_008470493.1|	PREDICTED: dopamine D2-like receptor [Diaphorina citri]	83.1	4.20E-108	400.2
1instar-TRINITY_DN22915_c0_g1_i3	gi|662184178|ref|XP_008470493.1|	PREDICTED: dopamine D2-like receptor [Diaphorina citri]	82.9	2.80E-51	211.1
1instar-TRINITY_DN22917_c0_g1_i4	gi|662214926|ref|XP_008481317.1|	PREDICTED: uncharacterized protein LOC103518041 [Diaphorina citri]	90.3	1.80E-82	315.8
1instar-TRINITY_DN22917_c0_g1_i2	gi|662214926|ref|XP_008481317.1|	PREDICTED: uncharacterized protein LOC103518041 [Diaphorina citri]	90.3	1.80E-82	315.8
1instar-TRINITY_DN22926_c1_g1_i1	gi|1041552026|ref|XP_017303808.1|	PREDICTED: uncharacterized protein LOC108253750 [Diaphorina citri]	31.9	2.70E-14	87.8
1instar-TRINITY_DN22926_c1_g1_i2	gi|1041552026|ref|XP_017303808.1|	PREDICTED: uncharacterized protein LOC108253750 [Diaphorina citri]	30.4	8.40E-17	96.3
1instar-TRINITY_DN22933_c0_g1_i1	gi|1041529925|ref|XP_017304295.1|	PREDICTED: nascent polypeptide-associated complex subunit alpha, muscle-specific form-like [Diaphorina citri]	60.2	4.00E-43	183
1instar-TRINITY_DN22933_c0_g2_i1	gi|1041529925|ref|XP_017304295.1|	PREDICTED: nascent polypeptide-associated complex subunit alpha, muscle-specific form-like [Diaphorina citri]	100	7.10E-59	235
1instar-TRINITY_DN22938_c0_g1_i4	gi|662214519|ref|XP_008481094.1|	PREDICTED: DNA ligase 1-like [Diaphorina citri]	54	1.00E-23	118.6
1instar-TRINITY_DN22938_c0_g1_i2	gi|662214519|ref|XP_008481094.1|	PREDICTED: DNA ligase 1-like [Diaphorina citri]	66.5	1.40E-55	225.3
1instar-TRINITY_DN22942_c0_g1_i2	gi|1041552081|ref|XP_017303825.1|	PREDICTED: protein singed wings 2 [Diaphorina citri]	92.9	7.90E-63	248.8
1instar-TRINITY_DN22942_c0_g2_i1	gi|1041552081|ref|XP_017303825.1|	PREDICTED: protein singed wings 2 [Diaphorina citri]	85.3	6.20E-195	688.7
1instar-TRINITY_DN22953_c0_g3_i1	gi|939268689|ref|XP_014254505.1|	PREDICTED: headcase protein [Cimex lectularius]	57.1	5.70E-117	430.3
1instar-TRINITY_DN22955_c0_g2_i1	gi|83616161|gb|ABC25605.1|	anonymous antigen-2 [Babesia bovis]	34.1	2.10E-21	112.1
1instar-TRINITY_DN22962_c0_g2_i3	gi|1041551057|ref|XP_017303445.1|	PREDICTED: titin-like, partial [Diaphorina citri]	54.2	2.80E-30	141
1instar-TRINITY_DN22969_c0_g1_i1	gi|662198540|ref|XP_008472396.1|	PREDICTED: lipase 1-like, partial [Diaphorina citri]	98.1	1.70E-47	198
1instar-TRINITY_DN22976_c0_g1_i2	gi|832039244|ref|XP_012765025.1|	conserved Plasmodium protein, unknown function [Plasmodium reichenowi]	23	5.20E-03	50.8
1instar-TRINITY_DN22982_c0_g4_i1	gi|985421597|ref|XP_015376202.1|	PREDICTED: protocadherin-like wing polarity protein stan isoform X1 [Diuraphis noxia]	67.5	4.60E-110	406.4
1instar-TRINITY_DN22982_c0_g3_i2	gi|1041540699|ref|XP_017299966.1|	PREDICTED: protocadherin-like wing polarity protein stan [Diaphorina citri]	52	4.70E-61	243.4
1instar-TRINITY_DN22982_c0_g3_i1	gi|968111078|ref|XP_002050565.2|	LOW QUALITY PROTEIN: uncharacterized protein Dvir_GJ22222 [Drosophila virilis]	60.1	6.60E-44	186
1instar-TRINITY_DN22988_c0_g1_i1	gi|662217716|ref|XP_008482852.1|	PREDICTED: protocadherin Fat 1-like, partial [Diaphorina citri]	100	3.30E-117	430.3
1instar-TRINITY_DN22993_c0_g1_i1	gi|332026114|gb|EGI66262.1|	FLJ37770-like protein [Acromyrmex echinatior]	73.4	2.30E-19	104.8
1instar-TRINITY_DN23000_c0_g1_i2	gi|1008454800|ref|XP_008201306.2|	PREDICTED: uncharacterized protein LOC103315148 [Tribolium castaneum]	39	7.90E-07	62.8
1instar-TRINITY_DN23002_c0_g1_i2	gi|1041544866|ref|XP_017301423.1|	PREDICTED: MICOS complex subunit Mic60-like [Diaphorina citri]	88.5	1.40E-14	87.4
1instar-TRINITY_DN2385_c0_g1_i1	gi|1041535372|ref|XP_008468609.2|	PREDICTED: DNA replication licensing factor MCM4-like [Diaphorina citri]	37.1	5.90E-08	65.9
1instar-TRINITY_DN2393_c0_g2_i1	gi|939656328|ref|XP_014296957.1|	PREDICTED: uncharacterized protein LOC103569117, partial [Microplitis demolitor]	34.8	2.00E-07	63.9
1instar-TRINITY_DN23028_c0_g1_i1	gi|662210669|ref|XP_008478984.1|	PREDICTED: uncharacterized protein LOC103515821 [Diaphorina citri]	79.7	2.70E-43	183.3
1instar-TRINITY_DN23040_c0_g1_i1	gi|662189495|ref|XP_008467477.1|	PREDICTED: uncharacterized protein LOC103504951 [Diaphorina citri]	90.1	2.60E-167	598.2
1instar-TRINITY_DN23053_c0_g1_i1	gi|662220835|ref|XP_008484573.1|	PREDICTED: uncharacterized protein LOC103521246 [Diaphorina citri]	71.7	1.80E-10	73.9
1instar-TRINITY_DN23053_c0_g2_i1	gi|662220835|ref|XP_008484573.1|	PREDICTED: uncharacterized protein LOC103521246 [Diaphorina citri]	75.8	7.10E-20	105.1
1instar-TRINITY_DN23076_c0_g2_i2	gi|939247967|ref|XP_014243462.1|	PREDICTED: zinc finger protein 423 homolog [Cimex lectularius]	69.7	9.40E-48	199.1
1instar-TRINITY_DN23080_c0_g1_i1	gi|1041548242|ref|XP_017302653.1|	PREDICTED: dentin sialophosphoprotein-like [Diaphorina citri]	57.5	4.70E-55	223.4
1instar-TRINITY_DN23091_c0_g1_i1	gi|939279737|ref|XP_014260459.1|	PREDICTED: Bardet-Biedl syndrome 1 protein [Cimex lectularius]	41.3	3.40E-88	334.3
1instar-TRINITY_DN23112_c0_g1_i1	gi|769863388|ref|XP_011643542.1|	PREDICTED: LOW QUALITY PROTEIN: CCR4-NOT transcription complex subunit 2-like [Pogonomyrmex barbatus]	50.5	1.90E-91	345.9
1instar-TRINITY_DN23113_c0_g1_i2	gi|1041555196|ref|XP_017304472.1|	PREDICTED: uncharacterized protein LOC108254040, partial [Diaphorina citri]	54.4	2.10E-49	204.5
1instar-TRINITY_DN23113_c0_g2_i1	gi|662220912|ref|XP_008484619.1|	PREDICTED: craniofacial development protein 2-like, partial [Diaphorina citri]	78.9	5.10E-23	115.2
1instar-TRINITY_DN23116_c0_g1_i4	gi|1041530650|ref|XP_017298970.1|	PREDICTED: ADP-ribosylation factor-like protein 6 [Diaphorina citri]	100	2.50E-100	374.8
1instar-TRINITY_DN23116_c0_g1_i3	gi|1041530650|ref|XP_017298970.1|	PREDICTED: ADP-ribosylation factor-like protein 6 [Diaphorina citri]	100	3.60E-66	260.8
1instar-TRINITY_DN23117_c0_g1_i1	gi|1041542014|ref|XP_008474280.2|	PREDICTED: serine/arginine repetitive matrix protein 2-like [Diaphorina citri]	100	4.10E-43	184.5
1instar-TRINITY_DN23121_c0_g1_i2	gi|703076770|ref|XP_010090419.1|	40S ribosomal protein S24-2 [Morus notabilis]	88.2	7.40E-06	58.9
1instar-TRINITY_DN23128_c0_g1_i1	gi|662220978|ref|XP_008484655.1|	PREDICTED: uncharacterized protein LOC103521325, partial [Diaphorina citri]	36.6	3.00E-58	235
1instar-TRINITY_DN23128_c0_g2_i1	gi|1041545869|ref|XP_017301776.1|	PREDICTED: uncharacterized protein LOC108253049 [Diaphorina citri]	46.8	3.20E-147	530.8
1instar-TRINITY_DN23129_c0_g2_i1	gi|662218709|ref|XP_008483395.1|	PREDICTED: protein FAM188B2-like [Diaphorina citri]	99.1	1.40E-52	215.7
1instar-TRINITY_DN23130_c0_g1_i1	gi|297741518|emb|CBI32650.3|	unnamed protein product [Vitis vinifera]	85.2	2.10E-19	104.4
1instar-TRINITY_DN23132_c0_g1_i1	gi|662183403|ref|XP_008486325.1|	PREDICTED: flocculation protein FLO11-like, partial [Diaphorina citri]	97.1	1.60E-08	67
1instar-TRINITY_DN23135_c0_g1_i1	gi|1035961582|gb|OAY82321.1|	Eukaryotic initiation factor 4A-15 [Ananas comosus]	96.4	6.10E-228	798.9
1instar-TRINITY_DN23135_c0_g3_i1	gi|1035961582|gb|OAY82321.1|	Eukaryotic initiation factor 4A-15 [Ananas comosus]	95.4	2.10E-223	783.9
1instar-TRINITY_DN23148_c2_g1_i1	gi|1041547569|ref|XP_017302403.1|	PREDICTED: uncharacterized protein LOC103516094 [Diaphorina citri]	70.1	1.30E-19	104
1instar-TRINITY_DN23173_c0_g1_i1	gi|662189823|ref|XP_008467654.1|	PREDICTED: KH domain-containing, RNA-binding, signal transduction-associated protein 3-like [Diaphorina citri]	96.5	5.90E-56	226.1
1instar-TRINITY_DN23196_c0_g1_i1	gi|662186315|ref|XP_008481534.1|	PREDICTED: endocuticle structural glycoprotein SgAbd-2-like [Diaphorina citri]	70	8.10E-25	122.9
1instar-TRINITY_DN23201_c0_g1_i4	gi|662191554|ref|XP_008468597.1|	PREDICTED: titin-like [Diaphorina citri]	39.6	1.90E-35	158.3
1instar-TRINITY_DN23201_c0_g1_i1	gi|662191554|ref|XP_008468597.1|	PREDICTED: titin-like [Diaphorina citri]	43.8	4.90E-23	116.7
1instar-TRINITY_DN23203_c0_g1_i1	gi|1041530234|ref|XP_017305193.1|	PREDICTED: LOW QUALITY PROTEIN: titin-like [Diaphorina citri]	96.1	4.30E-195	689.1
1instar-TRINITY_DN23212_c0_g1_i1	gi|642914711|ref|XP_008199917.1|	PREDICTED: epithelial discoidin domain-containing receptor 1 [Tribolium castaneum]	76.6	1.30E-72	282.7
1instar-TRINITY_DN23212_c0_g2_i1	gi|939234192|ref|XP_014243942.1|	PREDICTED: discoidin domain-containing receptor 2-like [Cimex lectularius]	49.3	1.30E-80	308.9
1instar-TRINITY_DN23220_c0_g1_i1	gi|1041538010|ref|XP_017298996.1|	PREDICTED: C-1-tetrahydrofolate synthase, cytoplasmic [Diaphorina citri]	96.4	1.20E-05	59.7
1instar-TRINITY_DN23222_c0_g1_i2	gi|1041536401|ref|XP_017298469.1|	PREDICTED: uncharacterized protein LOC103506733, partial [Diaphorina citri]	100	1.10E-101	379.4
1instar-TRINITY_DN23236_c0_g1_i3	gi|1041552847|ref|XP_008483830.2|	PREDICTED: glycine-rich cell wall structural protein-like [Diaphorina citri]	74.7	1.60E-50	209.9
1instar-TRINITY_DN23251_c1_g1_i2	gi|662191554|ref|XP_008468597.1|	PREDICTED: titin-like [Diaphorina citri]	40.7	3.60E-15	90.1
1instar-TRINITY_DN23251_c2_g1_i2	gi|662191554|ref|XP_008468597.1|	PREDICTED: titin-like [Diaphorina citri]	71.8	1.50E-20	107.1
1instar-TRINITY_DN23251_c2_g1_i3	gi|662191554|ref|XP_008468597.1|	PREDICTED: titin-like [Diaphorina citri]	88.2	1.10E-06	60.8
1instar-TRINITY_DN23251_c2_g1_i1	gi|662191554|ref|XP_008468597.1|	PREDICTED: titin-like [Diaphorina citri]	66.3	9.30E-19	101.3
1instar-TRINITY_DN23251_c2_g1_i7	gi|662191554|ref|XP_008468597.1|	PREDICTED: titin-like [Diaphorina citri]	34.6	8.60E-20	105.9
1instar-TRINITY_DN23251_c2_g1_i4	gi|662191554|ref|XP_008468597.1|	PREDICTED: titin-like [Diaphorina citri]	49.3	3.70E-19	103.6
1instar-TRINITY_DN23251_c2_g1_i5	gi|662191554|ref|XP_008468597.1|	PREDICTED: titin-like [Diaphorina citri]	50.8	3.60E-03	50.1
1instar-TRINITY_DN23251_c0_g1_i1	gi|662191554|ref|XP_008468597.1|	PREDICTED: titin-like [Diaphorina citri]	94.8	8.90E-22	111.3
1instar-TRINITY_DN23254_c0_g1_i2	gi|662202593|ref|XP_008474599.1|	PREDICTED: uncharacterized protein LOC103511649 [Diaphorina citri]	78.3	3.80E-71	277.7
1instar-TRINITY_DN23267_c0_g1_i1	gi|1041543657|ref|XP_017301035.1|	PREDICTED: uncharacterized protein LOC103512764 [Diaphorina citri]	66.7	1.60E-28	134
1instar-TRINITY_DN23274_c0_g1_i3	gi|913313994|ref|XP_013187802.1|	PREDICTED: uncharacterized protein LOC106132814 [Amyelois transitella]	39.8	4.30E-16	94.7
1instar-TRINITY_DN23283_c0_g2_i1	gi|1041541991|ref|XP_008474252.2|	PREDICTED: uncharacterized protein LOC103511311 [Diaphorina citri]	91.4	1.30E-09	70.9
1instar-TRINITY_DN23283_c0_g3_i2	gi|1041541991|ref|XP_008474252.2|	PREDICTED: uncharacterized protein LOC103511311 [Diaphorina citri]	89	4.00E-133	483.4
1instar-TRINITY_DN23287_c0_g1_i4	gi|985387711|ref|XP_015376274.1|	PREDICTED: sorbin and SH3 domain-containing protein 2 isoform X9 [Diuraphis noxia]	60.9	1.00E-04	55.8
1instar-TRINITY_DN23287_c0_g1_i1	gi|985387711|ref|XP_015376274.1|	PREDICTED: sorbin and SH3 domain-containing protein 2 isoform X9 [Diuraphis noxia]	60.9	1.60E-04	55.8
1instar-TRINITY_DN23287_c0_g1_i2	gi|985387711|ref|XP_015376274.1|	PREDICTED: sorbin and SH3 domain-containing protein 2 isoform X9 [Diuraphis noxia]	60.9	6.10E-05	55.8
1instar-TRINITY_DN23289_c0_g2_i2	gi|1041542287|ref|XP_017300540.1|	PREDICTED: 39S ribosomal protein L20, mitochondrial [Diaphorina citri]	71.4	1.60E-14	89
1instar-TRINITY_DN23299_c0_g1_i4	gi|1000196216|gb|KXJ70865.1|	hypothetical protein RP20_CCG022271 [Aedes albopictus]	57.1	1.40E-44	188
1instar-TRINITY_DN23299_c0_g1_i2	gi|1041553301|ref|XP_017304149.1|	PREDICTED: carotenoid isomerooxygenase-like [Diaphorina citri]	95.4	7.80E-81	309.3
1instar-TRINITY_DN23299_c0_g1_i3	gi|1041553301|ref|XP_017304149.1|	PREDICTED: carotenoid isomerooxygenase-like [Diaphorina citri]	96.7	7.20E-27	128.6
1instar-TRINITY_DN23302_c0_g3_i1	gi|1016515191|ref|WP_063096121.1|	hypothetical protein AUP45_22295 [Thalassospira xiamenensis]	83.2	5.30E-41	176
1instar-TRINITY_DN23306_c0_g1_i1	gi|566156665|ref|XP_006386316.1|	hypothetical protein POPTR_0002s070802g, partial [Populus trichocarpa]	33.8	4.10E-03	50.4
1instar-TRINITY_DN23307_c0_g4_i1	gi|1041542199|ref|XP_017300506.1|	PREDICTED: GRIP and coiled-coil domain-containing protein PFC0235w-like [Diaphorina citri]	90.8	1.20E-84	321.2
1instar-TRINITY_DN23307_c0_g1_i1	gi|1041542199|ref|XP_017300506.1|	PREDICTED: GRIP and coiled-coil domain-containing protein PFC0235w-like [Diaphorina citri]	95	7.80E-101	375.2
1instar-TRINITY_DN23307_c0_g3_i1	gi|1041542199|ref|XP_017300506.1|	PREDICTED: GRIP and coiled-coil domain-containing protein PFC0235w-like [Diaphorina citri]	80.1	1.10E-56	228
1instar-TRINITY_DN23316_c0_g1_i1	gi|58477732|gb|AAH89817.1|	Fth1 protein [Rattus norvegicus]	90.8	5.00E-110	406
1instar-TRINITY_DN23317_c0_g1_i1	gi|951029336|ref|XP_014514656.1|	hypothetical protein VIGAN_08173900 [Vigna angularis var. angularis]	100	5.80E-85	322.4
1instar-TRINITY_DN23320_c0_g1_i1	gi|1041545663|ref|XP_017301703.1|	PREDICTED: ras guanine nucleotide exchange factor Y-like [Diaphorina citri]	90.4	1.60E-181	644.4
1instar-TRINITY_DN23322_c0_g1_i2	gi|702261117|ref|XP_010034641.1|	PREDICTED: 40S ribosomal protein S3a [Eucalyptus grandis]	86.8	6.80E-113	416
1instar-TRINITY_DN23329_c0_g1_i1	gi|1041535267|ref|XP_017298123.1|	PREDICTED: TBC1 domain family member 19 [Diaphorina citri]	100	1.80E-09	70.9
1instar-TRINITY_DN23332_c0_g1_i2	gi|662216508|ref|XP_008482188.1|	PREDICTED: uncharacterized protein LOC103518885, partial [Diaphorina citri]	57.5	1.60E-03	51.2
1instar-TRINITY_DN23332_c0_g1_i3	gi|662216508|ref|XP_008482188.1|	PREDICTED: uncharacterized protein LOC103518885, partial [Diaphorina citri]	100	2.00E-03	50.8
1instar-TRINITY_DN23334_c0_g1_i1	gi|1041544524|ref|XP_008476568.2|	PREDICTED: vitellogenin-2-like [Diaphorina citri]	100	1.10E-130	474.6
1instar-TRINITY_DN23346_c1_g1_i1	gi|861607646|gb|KMQ84691.1|	rna-directed dna polymerase from mobile element jockey-like protein [Lasius niger]	26	5.60E-19	104.8
1instar-TRINITY_DN23346_c0_g1_i1	gi|694351822|ref|XP_009357648.1|	PREDICTED: caffeoylshikimate esterase-like [Pyrus x bretschneideri]	72	3.80E-138	500.4
1instar-TRINITY_DN23351_c0_g1_i2	gi|662220831|ref|XP_008484571.1|	PREDICTED: uncharacterized protein LOC103521244 [Diaphorina citri]	37.7	5.50E-21	109.4
1instar-TRINITY_DN23360_c0_g1_i2	gi|985415268|ref|XP_015373023.1|	PREDICTED: espin-like [Diuraphis noxia]	76.9	9.90E-25	122.9
1instar-TRINITY_DN23364_c0_g1_i2	gi|1041545239|ref|XP_017301549.1|	PREDICTED: uncharacterized protein LOC108252977 [Diaphorina citri]	99.5	9.00E-117	428.3
1instar-TRINITY_DN23364_c0_g1_i3	gi|1041545239|ref|XP_017301549.1|	PREDICTED: uncharacterized protein LOC108252977 [Diaphorina citri]	100	6.90E-96	359
1instar-TRINITY_DN23364_c0_g2_i1	gi|1041545245|ref|XP_008477138.2|	PREDICTED: recombination repair protein 1-like [Diaphorina citri]	88.3	2.80E-221	777.3
1instar-TRINITY_DN23365_c0_g1_i5	gi|662212008|ref|XP_008479712.1|	PREDICTED: methyltransferase-like protein 16 [Diaphorina citri]	78.4	1.80E-112	415.6
1instar-TRINITY_DN23365_c0_g1_i6	gi|662212008|ref|XP_008479712.1|	PREDICTED: methyltransferase-like protein 16 [Diaphorina citri]	89.3	7.00E-140	505.8
1instar-TRINITY_DN23365_c0_g1_i1	gi|662212008|ref|XP_008479712.1|	PREDICTED: methyltransferase-like protein 16 [Diaphorina citri]	77.4	6.10E-113	416.4
1instar-TRINITY_DN23367_c0_g1_i2	gi|1041545663|ref|XP_017301703.1|	PREDICTED: ras guanine nucleotide exchange factor Y-like [Diaphorina citri]	95.8	4.40E-04	53.5
1instar-TRINITY_DN23367_c0_g1_i3	gi|1041545663|ref|XP_017301703.1|	PREDICTED: ras guanine nucleotide exchange factor Y-like [Diaphorina citri]	59.1	2.90E-10	73.9
1instar-TRINITY_DN23378_c0_g1_i4	gi|498924609|ref|XP_004517478.1|	PREDICTED: putative polypeptide N-acetylgalactosaminyltransferase 9 isoform X1 [Ceratitis capitata]	67.7	6.90E-34	151.8
1instar-TRINITY_DN23378_c0_g1_i1	gi|498924609|ref|XP_004517478.1|	PREDICTED: putative polypeptide N-acetylgalactosaminyltransferase 9 isoform X1 [Ceratitis capitata]	71.7	3.20E-36	159.5
1instar-TRINITY_DN23378_c0_g1_i2	gi|1041544703|ref|XP_017301395.1|	PREDICTED: putative polypeptide N-acetylgalactosaminyltransferase 9 [Diaphorina citri]	68.1	4.70E-20	105.9
1instar-TRINITY_DN23378_c0_g1_i3	gi|498924609|ref|XP_004517478.1|	PREDICTED: putative polypeptide N-acetylgalactosaminyltransferase 9 isoform X1 [Ceratitis capitata]	68.1	1.40E-20	107.8
1instar-TRINITY_DN23378_c0_g2_i1	gi|926631363|ref|XP_013781409.1|	PREDICTED: putative polypeptide N-acetylgalactosaminyltransferase 9 [Limulus polyphemus]	54	3.60E-05	55.8
1instar-TRINITY_DN23384_c0_g1_i1	gi|646704521|gb|KDR12649.1|	Low-density lipoprotein receptor-related protein 2 [Zootermopsis nevadensis]	73.4	4.00E-292	1012.3
1instar-TRINITY_DN23384_c0_g2_i1	gi|1041530906|ref|XP_017299842.1|	PREDICTED: LOW QUALITY PROTEIN: low-density lipoprotein receptor-related protein 2-like [Diaphorina citri]	100	1.20E-97	364.4
1instar-TRINITY_DN23400_c1_g1_i1	gi|662216070|ref|XP_008481948.1|	PREDICTED: uncharacterized protein LOC103518647 [Diaphorina citri]	37.3	3.30E-03	49.3
1instar-TRINITY_DN23400_c0_g1_i6	gi|662216070|ref|XP_008481948.1|	PREDICTED: uncharacterized protein LOC103518647 [Diaphorina citri]	41.7	1.60E-04	54.7
1instar-TRINITY_DN23400_c0_g1_i1	gi|662216070|ref|XP_008481948.1|	PREDICTED: uncharacterized protein LOC103518647 [Diaphorina citri]	28.1	5.90E-04	53.5
1instar-TRINITY_DN23401_c0_g1_i2	gi|975130504|ref|XP_015281206.1|	PREDICTED: zinc finger protein 197-like [Gekko japonicus]	34.6	1.20E-25	125.9
1instar-TRINITY_DN23402_c0_g1_i4	gi|662201483|ref|XP_008473994.1|	PREDICTED: CREB-regulated transcription coactivator 1-like [Diaphorina citri]	100	1.80E-56	229.6
1instar-TRINITY_DN23402_c0_g1_i6	gi|939236915|ref|XP_014258313.1|	PREDICTED: CREB-regulated transcription coactivator 1 isoform X1 [Cimex lectularius]	38.1	4.70E-78	301.2
1instar-TRINITY_DN23407_c0_g1_i1	gi|747075255|ref|XP_011084658.1|	PREDICTED: isopentenyl-diphosphate Delta-isomerase I [Sesamum indicum]	93.3	3.00E-118	434.1
1instar-TRINITY_DN23409_c0_g1_i3	gi|1041543888|ref|XP_017301116.1|	PREDICTED: LOW QUALITY PROTEIN: Bardet-Biedl syndrome 5 protein homolog, partial [Diaphorina citri]	94.1	6.80E-166	592.4
1instar-TRINITY_DN23414_c0_g1_i5	gi|1041535523|ref|XP_017298196.1|	PREDICTED: Down syndrome cell adhesion molecule-like protein Dscam2 [Diaphorina citri]	100	3.30E-15	90.1
1instar-TRINITY_DN23414_c0_g1_i1	gi|1041535525|ref|XP_017298197.1|	PREDICTED: Down syndrome cell adhesion molecule-like protein Dscam2 [Diaphorina citri]	99.1	7.00E-54	218.8
1instar-TRINITY_DN23416_c0_g1_i1	gi|702243330|ref|XP_010049726.1|	hypothetical protein EUGRSUZ_A01530 [Eucalyptus grandis]	76	0.00E+00	1893.6
1instar-TRINITY_DN23420_c0_g1_i1	gi|939242873|ref|XP_014240727.1|	PREDICTED: uncharacterized protein LOC106661692 [Cimex lectularius]	32.9	3.10E-46	195.3
1instar-TRINITY_DN23421_c0_g1_i2	gi|662207117|ref|XP_008477045.1|	PREDICTED: uncharacterized protein LOC103513964, partial [Diaphorina citri]	90.1	5.10E-89	336.3
1instar-TRINITY_DN23421_c0_g1_i3	gi|662207113|ref|XP_008477043.1|	PREDICTED: uncharacterized protein LOC103513963 isoform X2 [Diaphorina citri]	100	6.00E-62	246.1
1instar-TRINITY_DN23430_c0_g1_i1	gi|817454018|gb|AKF41522.1|	acetyl-CoA C-acetyltransferase [Tripterygium wilfordii]	87.4	1.50E-195	691
1instar-TRINITY_DN23434_c0_g1_i2	gi|1041543315|ref|XP_008475455.2|	PREDICTED: trichohyalin-like [Diaphorina citri]	95.6	6.80E-31	142.9
1instar-TRINITY_DN23434_c0_g2_i2	gi|1041543315|ref|XP_008475455.2|	PREDICTED: trichohyalin-like [Diaphorina citri]	51.9	6.10E-63	250.8
1instar-TRINITY_DN23435_c0_g1_i1	gi|1041543554|ref|XP_017300993.1|	PREDICTED: uncharacterized protein LOC103512695 [Diaphorina citri]	86.5	6.20E-183	649
1instar-TRINITY_DN23435_c0_g2_i1	gi|1041543550|ref|XP_017300991.1|	PREDICTED: uncharacterized protein LOC103512693 [Diaphorina citri]	55.6	4.30E-31	142.9
1instar-TRINITY_DN23439_c0_g1_i1	gi|913311319|ref|XP_013186331.1|	PREDICTED: katanin p60 ATPase-containing subunit A-like 1 [Amyelois transitella]	53.9	1.60E-162	582
1instar-TRINITY_DN23454_c0_g1_i4	gi|985397084|ref|XP_015366070.1|	PREDICTED: probable multidrug resistance-associated protein lethal(2)03659 isoform X1 [Diuraphis noxia]	76.7	5.20E-18	99.4
1instar-TRINITY_DN23454_c0_g1_i5	gi|668458357|gb|KFB46271.1|	hypothetical protein ZHAS_00014256 [Anopheles sinensis]	43.6	1.70E-05	58.2
1instar-TRINITY_DN23466_c0_g1_i1	gi|1041531114|ref|XP_017300559.1|	PREDICTED: ras-responsive element-binding protein 1 [Diaphorina citri]	89.9	0.00E+00	2852
1instar-TRINITY_DN23470_c0_g1_i1	gi|646699485|gb|KDR10065.1|	hypothetical protein L798_15302 [Zootermopsis nevadensis]	47.5	4.70E-70	274.2
1instar-TRINITY_DN23484_c0_g1_i4	gi|125901787|gb|ABN58714.1|	pol-like protein [Biomphalaria glabrata]	32.1	1.60E-52	216.1
1instar-TRINITY_DN23485_c0_g1_i1	gi|1041531380|ref|XP_008477102.2|	PREDICTED: uncharacterized protein LOC103514012 [Diaphorina citri]	75	2.40E-201	712.2
1instar-TRINITY_DN23487_c0_g1_i1	gi|662188314|ref|XP_008487825.1|	PREDICTED: uncharacterized protein LOC103524576 [Diaphorina citri]	100	3.50E-78	301.6
1instar-TRINITY_DN23488_c0_g1_i1	gi|662220640|ref|XP_008484466.1|	PREDICTED: eclosion hormone-like [Diaphorina citri]	100	1.20E-25	125.9
1instar-TRINITY_DN23488_c0_g1_i3	gi|662220640|ref|XP_008484466.1|	PREDICTED: eclosion hormone-like [Diaphorina citri]	100	1.30E-25	125.9
1instar-TRINITY_DN23494_c0_g1_i1	gi|1004403768|gb|EFA11318.2|	putative G-protein coupled receptor CG31760-like Protein [Tribolium castaneum]	59.4	1.20E-229	805.1
1instar-TRINITY_DN23494_c0_g2_i1	gi|662191983|ref|XP_008468831.1|	PREDICTED: uncharacterized protein LOC103506221 [Diaphorina citri]	95.9	6.80E-159	568.9
1instar-TRINITY_DN23495_c0_g2_i1	gi|662184755|ref|XP_008473518.1|	PREDICTED: uncharacterized protein MG366-like [Diaphorina citri]	92.9	3.20E-78	300.4
1instar-TRINITY_DN23503_c0_g2_i2	gi|891163955|gb|AKQ68640.1|	TolA protein [Myxococcus hansupus]	28.4	3.90E-07	63.9
1instar-TRINITY_DN23506_c0_g1_i4	gi|662199268|ref|XP_008472792.1|	PREDICTED: EF-hand calcium-binding domain-containing protein 4B [Diaphorina citri]	95	1.60E-121	445.3
1instar-TRINITY_DN23506_c0_g1_i5	gi|662199268|ref|XP_008472792.1|	PREDICTED: EF-hand calcium-binding domain-containing protein 4B [Diaphorina citri]	98.9	5.40E-42	179.9
1instar-TRINITY_DN23507_c0_g1_i1	gi|847168549|ref|XP_012808080.1|	PREDICTED: glycine-rich cell wall structural protein-like [Xenopus tropicalis]	32.6	1.90E-03	50.4
1instar-TRINITY_DN23511_c0_g1_i2	gi|1041541080|ref|XP_017300106.1|	PREDICTED: LOW QUALITY PROTEIN: titin-like, partial [Diaphorina citri]	69.2	1.60E-47	198
1instar-TRINITY_DN23511_c0_g2_i2	gi|1041551057|ref|XP_017303445.1|	PREDICTED: titin-like, partial [Diaphorina citri]	56.6	7.00E-12	80.1
1instar-TRINITY_DN23511_c0_g3_i1	gi|1041541080|ref|XP_017300106.1|	PREDICTED: LOW QUALITY PROTEIN: titin-like, partial [Diaphorina citri]	100	6.30E-07	62
1instar-TRINITY_DN23513_c0_g1_i4	gi|662214491|ref|XP_008481080.1|	PREDICTED: probable inactive protein kinase DDB_G0270444 [Diaphorina citri]	73.7	5.20E-61	243
1instar-TRINITY_DN23513_c0_g1_i1	gi|662214491|ref|XP_008481080.1|	PREDICTED: probable inactive protein kinase DDB_G0270444 [Diaphorina citri]	74.6	3.80E-85	323.2
1instar-TRINITY_DN23513_c0_g2_i1	gi|662214493|ref|XP_008481081.1|	PREDICTED: putative uncharacterized protein DDB_G0282133 [Diaphorina citri]	90	2.20E-105	390.6
1instar-TRINITY_DN23515_c0_g1_i4	gi|1041540194|ref|XP_017299782.1|	PREDICTED: acyl-CoA Delta(11) desaturase-like [Diaphorina citri]	88.6	5.20E-07	63.5
1instar-TRINITY_DN23515_c0_g1_i2	gi|1041540194|ref|XP_017299782.1|	PREDICTED: acyl-CoA Delta(11) desaturase-like [Diaphorina citri]	99.7	8.10E-182	646
1instar-TRINITY_DN23520_c0_g1_i2	gi|939263143|ref|XP_014251522.1|	PREDICTED: transient receptor potential cation channel subfamily V member 5 isoform X1 [Cimex lectularius]	75.9	0.00E+00	1235.7
1instar-TRINITY_DN23521_c0_g1_i2	gi|662184684|ref|XP_008473156.1|	PREDICTED: beta-1,3-galactosyltransferase 5-like [Diaphorina citri]	85.3	7.00E-176	625.9
1instar-TRINITY_DN23526_c0_g1_i1	gi|1041553701|ref|XP_017304836.1|	PREDICTED: putative acyl-CoA synthetase YngI [Diaphorina citri]	96.2	1.10E-03	53.5
1instar-TRINITY_DN23527_c0_g1_i2	gi|1041536046|ref|XP_017298352.1|	PREDICTED: uncharacterized protein LOC103506433 [Diaphorina citri]	38.8	8.80E-09	68.6
1instar-TRINITY_DN23528_c0_g1_i4	gi|662210401|ref|XP_008478840.1|	PREDICTED: G protein-coupled receptor kinase 2, partial [Diaphorina citri]	84.7	2.00E-268	934.1
1instar-TRINITY_DN23531_c0_g1_i4	gi|431895738|gb|ELK05157.1|	5'-AMP-activated protein kinase subunit gamma-2 [Pteropus alecto]	37.3	2.10E-05	58.9
1instar-TRINITY_DN23531_c0_g1_i2	gi|431895738|gb|ELK05157.1|	5'-AMP-activated protein kinase subunit gamma-2 [Pteropus alecto]	34.8	1.10E-04	56.6
1instar-TRINITY_DN23533_c0_g1_i5	gi|662196539|ref|XP_008471305.1|	PREDICTED: uncharacterized protein LOC103508527 [Diaphorina citri]	81.6	5.60E-146	526.6
1instar-TRINITY_DN23535_c0_g1_i1	gi|662206992|ref|XP_008476977.1|	PREDICTED: uncharacterized protein LOC103513902 [Diaphorina citri]	61.9	6.60E-161	576.2
1instar-TRINITY_DN23550_c0_g1_i2	gi|482660336|gb|AGK25052.1|	transposase [Chilo suppressalis]	49.2	9.90E-65	256.1
1instar-TRINITY_DN23553_c0_g2_i2	gi|1041540912|ref|XP_017300045.1|	PREDICTED: U3 small nucleolar RNA-associated protein 4 homolog [Diaphorina citri]	100	4.30E-62	246.5
1instar-TRINITY_DN23554_c0_g1_i1	gi|939246023|ref|XP_014242408.1|	PREDICTED: gelsolin, cytoplasmic [Cimex lectularius]	48	4.00E-28	134.8
1instar-TRINITY_DN23555_c0_g1_i6	gi|662211373|ref|XP_008479371.1|	PREDICTED: uncharacterized protein LOC103516188 [Diaphorina citri]	77.2	8.90E-56	226.9
1instar-TRINITY_DN23560_c0_g4_i2	gi|662220942|ref|XP_008484636.1|	PREDICTED: RNA-directed DNA polymerase from mobile element jockey-like, partial [Diaphorina citri]	71.1	1.00E-47	199.1
1instar-TRINITY_DN23560_c0_g3_i2	gi|662194517|ref|XP_008470211.1|	PREDICTED: uncharacterized protein LOC103507516 [Diaphorina citri]	37.2	2.10E-29	138.3
1instar-TRINITY_DN23560_c0_g3_i1	gi|662194517|ref|XP_008470211.1|	PREDICTED: uncharacterized protein LOC103507516 [Diaphorina citri]	40.5	1.00E-48	202.6
1instar-TRINITY_DN23562_c0_g1_i4	gi|1041553563|ref|XP_017304248.1|	PREDICTED: uncharacterized protein LOC108253931 [Diaphorina citri]	84.8	5.70E-05	58.9
1instar-TRINITY_DN23562_c0_g1_i2	gi|1041553563|ref|XP_017304248.1|	PREDICTED: uncharacterized protein LOC108253931 [Diaphorina citri]	84.8	2.90E-05	58.9
1instar-TRINITY_DN23564_c0_g1_i1	gi|1041531834|ref|XP_017303094.1|	PREDICTED: muscle calcium channel subunit alpha-1 [Diaphorina citri]	91.3	5.70E-126	459.5
1instar-TRINITY_DN23566_c0_g1_i1	gi|1041545707|ref|XP_017301718.1|	PREDICTED: huntingtin-like [Diaphorina citri]	97.9	1.30E-71	279.3
1instar-TRINITY_DN23566_c0_g1_i2	gi|1041545707|ref|XP_017301718.1|	PREDICTED: huntingtin-like [Diaphorina citri]	96.5	8.20E-22	111.7
1instar-TRINITY_DN23568_c0_g1_i1	gi|662200514|ref|XP_008473471.1|	PREDICTED: pro-resilin-like [Diaphorina citri]	74.6	1.60E-71	278.5
1instar-TRINITY_DN23573_c0_g2_i1	gi|662196825|ref|XP_008471461.1|	PREDICTED: uncharacterized protein LOC103508667 [Diaphorina citri]	96.2	9.90E-04	51.6
1instar-TRINITY_DN23580_c0_g2_i2	gi|662194413|ref|XP_008470156.1|	PREDICTED: dual specificity protein phosphatase 21-like [Diaphorina citri]	98.9	4.80E-46	195.3
1instar-TRINITY_DN23587_c0_g1_i1	gi|612342208|gb|AHW99829.1|	ryanodine receptor [Sogatella furcifera]	71	1.90E-218	767.3
1instar-TRINITY_DN23587_c0_g2_i1	gi|1041541830|ref|XP_017300367.1|	PREDICTED: LOW QUALITY PROTEIN: ryanodine receptor-like [Diaphorina citri]	100	4.00E-53	215.7
1instar-TRINITY_DN23589_c0_g1_i1	gi|662192845|ref|XP_008469298.1|	PREDICTED: venom acid phosphatase Acph-1-like [Diaphorina citri]	95.3	1.90E-102	380.9
1instar-TRINITY_DN23604_c0_g1_i1	gi|147792442|emb|CAN70276.1|	hypothetical protein VITISV_028727 [Vitis vinifera]	47.5	2.60E-05	58.5
1instar-TRINITY_DN23605_c0_g2_i1	gi|662190957|ref|XP_008468269.1|	PREDICTED: 39S ribosomal protein L30, mitochondrial [Diaphorina citri]	100	5.80E-24	119.8
1instar-TRINITY_DN23607_c0_g2_i2	gi|817056535|ref|XP_012269136.1|	PREDICTED: uncharacterized protein LOC105693657 isoform X1 [Athalia rosae]	31.1	7.70E-03	50.1
1instar-TRINITY_DN23608_c0_g1_i1	gi|190702380|gb|ACE75273.1|	retroelement polyprotein [Glyptapanteles flavicoxis]	66	1.20E-32	148.3
1instar-TRINITY_DN23609_c0_g1_i1	gi|498927858|ref|XP_004518249.1|	PREDICTED: ubiquitin carboxyl-terminal hydrolase 8 isoform X1 [Ceratitis capitata]	40.8	1.10E-34	156
1instar-TRINITY_DN23612_c0_g1_i3	gi|662196470|ref|XP_008471266.1|	PREDICTED: 60S ribosomal protein L14 [Diaphorina citri]	98.7	1.10E-80	309.3
1instar-TRINITY_DN23613_c2_g2_i1	gi|662214761|ref|XP_008481226.1|	PREDICTED: uncharacterized protein LOC103517955 [Diaphorina citri]	56.8	8.70E-22	112.8
1instar-TRINITY_DN23613_c2_g2_i4	gi|662207111|ref|XP_008477042.1|	PREDICTED: uncharacterized protein LOC103513962 [Diaphorina citri]	76.6	9.10E-37	163.3
1instar-TRINITY_DN23625_c0_g2_i5	gi|662211007|ref|XP_008479172.1|	PREDICTED: transcription initiation factor TFIID subunit 1-like [Diaphorina citri]	85.4	5.60E-250	872.5
1instar-TRINITY_DN23627_c0_g1_i2	gi|662187061|ref|XP_008485252.1|	PREDICTED: uncharacterized protein LOC103521922 [Diaphorina citri]	100	7.60E-52	213
1instar-TRINITY_DN23628_c0_g2_i2	gi|1041537625|ref|XP_017298863.1|	PREDICTED: sorbin and SH3 domain-containing protein 1-like [Diaphorina citri]	74.6	3.30E-13	84.7
1instar-TRINITY_DN23635_c0_g1_i4	gi|1041552891|ref|XP_017304041.1|	PREDICTED: putative uncharacterized protein DDB_G0282133, partial [Diaphorina citri]	57.5	1.20E-29	138.7
1instar-TRINITY_DN23635_c0_g1_i5	gi|1041552891|ref|XP_017304041.1|	PREDICTED: putative uncharacterized protein DDB_G0282133, partial [Diaphorina citri]	83.3	4.20E-17	96.7
1instar-TRINITY_DN23635_c0_g1_i6	gi|1041552891|ref|XP_017304041.1|	PREDICTED: putative uncharacterized protein DDB_G0282133, partial [Diaphorina citri]	52.4	2.30E-30	141
1instar-TRINITY_DN23635_c0_g1_i7	gi|1041552891|ref|XP_017304041.1|	PREDICTED: putative uncharacterized protein DDB_G0282133, partial [Diaphorina citri]	54.7	1.70E-17	97.4
1instar-TRINITY_DN23635_c0_g1_i1	gi|1041552891|ref|XP_017304041.1|	PREDICTED: putative uncharacterized protein DDB_G0282133, partial [Diaphorina citri]	61.6	1.60E-26	127.9
1instar-TRINITY_DN23635_c0_g1_i3	gi|1041552891|ref|XP_017304041.1|	PREDICTED: putative uncharacterized protein DDB_G0282133, partial [Diaphorina citri]	79.4	3.50E-20	106.3
1instar-TRINITY_DN23642_c0_g1_i1	gi|662224022|ref|XP_008486329.1|	PREDICTED: WD repeat-containing protein 19-like, partial [Diaphorina citri]	96.1	4.70E-198	700.3
1instar-TRINITY_DN23643_c2_g1_i1	gi|1013896418|ref|XP_016037318.1|	uncharacterized protein Dsimw501_GD24375 [Drosophila simulans]	73.6	1.40E-23	117.1
1instar-TRINITY_DN23643_c0_g1_i2	gi|970890809|ref|XP_015110680.1|	PREDICTED: glutamate receptor ionotropic, kainate 2-like [Diachasma alloeum]	91.9	4.20E-66	259.2
1instar-TRINITY_DN23644_c0_g2_i4	gi|669303126|gb|KFD46748.1|	hypothetical protein M513_12375 [Trichuris suis]	59.6	3.60E-67	263.5
1instar-TRINITY_DN23645_c0_g1_i1	gi|662222038|ref|XP_008485243.1|	PREDICTED: eukaryotic translation initiation factor 4E transporter, partial [Diaphorina citri]	85.3	4.40E-141	510.4
1instar-TRINITY_DN23647_c0_g1_i2	gi|1041530847|ref|XP_008471786.2|	PREDICTED: calpain-A isoform X3 [Diaphorina citri]	100	2.40E-26	128.3
1instar-TRINITY_DN23648_c0_g1_i1	gi|662194450|ref|XP_008470176.1|	PREDICTED: uncharacterized protein LOC103507484 [Diaphorina citri]	100	3.40E-64	254.2
1instar-TRINITY_DN23648_c0_g1_i2	gi|662194450|ref|XP_008470176.1|	PREDICTED: uncharacterized protein LOC103507484 [Diaphorina citri]	89.9	2.10E-66	261.5
1instar-TRINITY_DN23648_c0_g1_i3	gi|662194450|ref|XP_008470176.1|	PREDICTED: uncharacterized protein LOC103507484 [Diaphorina citri]	100	3.70E-64	254.2
1instar-TRINITY_DN23650_c0_g3_i1	gi|1041533881|ref|XP_017305347.1|	PREDICTED: mucin-22-like [Diaphorina citri]	70.8	9.60E-32	144.8
1instar-TRINITY_DN23651_c0_g1_i5	gi|1041535376|ref|XP_017298162.1|	PREDICTED: kinesin-like protein Klp61F [Diaphorina citri]	97.7	1.10E-15	92
1instar-TRINITY_DN23651_c0_g1_i3	gi|1041535376|ref|XP_017298162.1|	PREDICTED: kinesin-like protein Klp61F [Diaphorina citri]	100	9.90E-72	280.4
1instar-TRINITY_DN23665_c0_g1_i2	gi|662192258|ref|XP_008468980.1|	PREDICTED: retinol dehydrogenase 10-like [Diaphorina citri]	93	5.00E-14	85.5
1instar-TRINITY_DN23668_c0_g1_i1	gi|662219265|ref|XP_008483707.1|	PREDICTED: uncharacterized protein K02A2.6-like [Diaphorina citri]	63.9	1.30E-191	678.7
1instar-TRINITY_DN23669_c0_g1_i3	gi|1041551923|ref|XP_017303773.1|	PREDICTED: ELAV-like protein 2 [Diaphorina citri]	77.5	5.20E-20	105.9
1instar-TRINITY_DN23674_c0_g1_i1	gi|662187501|ref|XP_008487247.1|	PREDICTED: histone H2A.V [Diaphorina citri]	100	2.80E-49	203.8
1instar-TRINITY_DN23675_c0_g1_i1	gi|939243223|ref|XP_014240912.1|	PREDICTED: uncharacterized protein LOC106661788 isoform X3 [Cimex lectularius]	45.3	2.70E-51	212.2
1instar-TRINITY_DN23675_c0_g1_i3	gi|939243223|ref|XP_014240912.1|	PREDICTED: uncharacterized protein LOC106661788 isoform X3 [Cimex lectularius]	45.3	2.40E-51	212.2
1instar-TRINITY_DN23676_c0_g1_i2	gi|662186189|ref|XP_008480914.1|	PREDICTED: LOW QUALITY PROTEIN: arfaptin-2 [Diaphorina citri]	96.5	4.70E-170	607.8
1instar-TRINITY_DN23678_c0_g3_i1	gi|1041550325|ref|XP_008481405.2|	PREDICTED: uncharacterized protein LOC103518129 [Diaphorina citri]	70	3.40E-21	109.4
1instar-TRINITY_DN23679_c0_g1_i1	gi|552808786|ref|XP_005842788.1|	hypothetical protein CHLNCDRAFT_28851 [Chlorella variabilis]	29.3	8.00E-03	50.1
1instar-TRINITY_DN23680_c0_g2_i1	gi|1041532212|ref|XP_017304174.1|	PREDICTED: uncharacterized protein LOC108253895 [Diaphorina citri]	75.4	3.90E-18	101.3
1instar-TRINITY_DN23682_c0_g1_i5	gi|662214501|ref|XP_008481085.1|	PREDICTED: uncharacterized protein DDB_G0287625-like [Diaphorina citri]	82.2	2.30E-166	594
1instar-TRINITY_DN23692_c0_g1_i1	gi|662224219|ref|XP_008486438.1|	PREDICTED: apoptosis-inducing factor 3-like [Diaphorina citri]	100	1.70E-282	980.7
1instar-TRINITY_DN23694_c1_g2_i1	gi|507567534|ref|XP_004667402.1|	Hspa8 protein [Mus musculus]	77.2	6.40E-58	232.3
1instar-TRINITY_DN23694_c0_g1_i1	gi|242090773|ref|XP_002441219.1|	hypothetical protein SORBI_009G163900 [Sorghum bicolor]	97.1	2.10E-149	537
1instar-TRINITY_DN23701_c0_g3_i4	gi|1004173517|gb|KXZ75890.1|	hypothetical protein TcasGA2_TC030917 [Tribolium castaneum]	45.1	1.00E-23	120.2
1instar-TRINITY_DN23701_c0_g3_i2	gi|1004173517|gb|KXZ75890.1|	hypothetical protein TcasGA2_TC030917 [Tribolium castaneum]	45.1	1.60E-23	120.2
1instar-TRINITY_DN23701_c0_g3_i1	gi|1005446692|ref|XP_015760635.1|	PREDICTED: uncharacterized protein LOC107339815 [Acropora digitifera]	40.8	5.00E-03	50.4
1instar-TRINITY_DN23701_c1_g1_i1	gi|1041532045|ref|XP_017303771.1|	PREDICTED: uncharacterized protein LOC108253738 [Diaphorina citri]	100	1.10E-67	265.8
1instar-TRINITY_DN23702_c0_g1_i2	gi|662210453|ref|XP_008478868.1|	PREDICTED: transmembrane and TPR repeat-containing protein 4-like [Diaphorina citri]	75.8	9.10E-18	99.8
1instar-TRINITY_DN23703_c2_g2_i2	gi|1041546378|ref|XP_017301966.1|	PREDICTED: myosin regulatory light chain sqh [Diaphorina citri]	93	3.00E-38	168.7
1instar-TRINITY_DN23703_c2_g2_i1	gi|1041546378|ref|XP_017301966.1|	PREDICTED: myosin regulatory light chain sqh [Diaphorina citri]	100	9.90E-59	236.5
1instar-TRINITY_DN23703_c1_g1_i1	gi|662196867|ref|XP_008471483.1|	PREDICTED: uncharacterized protein LOC103508688 [Diaphorina citri]	98.4	1.80E-25	124.4
1instar-TRINITY_DN23703_c1_g1_i2	gi|662196867|ref|XP_008471483.1|	PREDICTED: uncharacterized protein LOC103508688 [Diaphorina citri]	81.2	5.70E-33	149.4
1instar-TRINITY_DN23704_c0_g1_i4	gi|662209275|ref|XP_008478231.1|	PREDICTED: uncharacterized protein LOC103515090, partial [Diaphorina citri]	73.3	3.20E-41	178.3
1instar-TRINITY_DN23704_c0_g1_i2	gi|662209275|ref|XP_008478231.1|	PREDICTED: uncharacterized protein LOC103515090, partial [Diaphorina citri]	69	4.30E-35	157.9
1instar-TRINITY_DN23706_c1_g1_i4	gi|1041532003|ref|XP_017303647.1|	PREDICTED: GATA zinc finger domain-containing protein 14-like [Diaphorina citri]	72.5	4.70E-22	112.5
1instar-TRINITY_DN23708_c0_g1_i1	gi|662199894|ref|XP_008473130.1|	PREDICTED: CCHC-type zinc finger protein CG3800-like [Diaphorina citri]	99.3	3.90E-90	341.3
1instar-TRINITY_DN23711_c0_g1_i6	gi|939657635|ref|XP_014277061.1|	PREDICTED: midasin [Halyomorpha halys]	96.3	2.20E-04	55.8
1instar-TRINITY_DN23719_c0_g1_i4	gi|1041544734|ref|XP_017301405.1|	PREDICTED: uncharacterized PE-PGRS family protein PE_PGRS46-like [Diaphorina citri]	75.3	1.20E-25	125.6
1instar-TRINITY_DN23719_c0_g1_i7	gi|929287710|ref|XP_014020925.1|	PREDICTED: uncharacterized protein DDB_G0290685-like [Salmo salar]	31.6	1.40E-21	112.1
1instar-TRINITY_DN23719_c0_g1_i2	gi|1041544734|ref|XP_017301405.1|	PREDICTED: uncharacterized PE-PGRS family protein PE_PGRS46-like [Diaphorina citri]	50	3.70E-21	111.3
1instar-TRINITY_DN23719_c0_g1_i9	gi|1041544738|ref|XP_017301407.1|	PREDICTED: uncharacterized protein LOC108252931, partial [Diaphorina citri]	83.3	3.40E-39	171.8
1instar-TRINITY_DN23719_c0_g1_i23	gi|1041544738|ref|XP_017301407.1|	PREDICTED: uncharacterized protein LOC108252931, partial [Diaphorina citri]	83.3	2.80E-39	171.8
1instar-TRINITY_DN23719_c0_g1_i22	gi|1041544734|ref|XP_017301405.1|	PREDICTED: uncharacterized PE-PGRS family protein PE_PGRS46-like [Diaphorina citri]	58	1.40E-36	161.4
1instar-TRINITY_DN23719_c0_g1_i26	gi|1041544738|ref|XP_017301407.1|	PREDICTED: uncharacterized protein LOC108252931, partial [Diaphorina citri]	83.3	3.40E-39	171.8
1instar-TRINITY_DN23719_c0_g1_i16	gi|1041544734|ref|XP_017301405.1|	PREDICTED: uncharacterized PE-PGRS family protein PE_PGRS46-like [Diaphorina citri]	71	2.10E-17	98.2
1instar-TRINITY_DN23719_c0_g1_i17	gi|1041549844|ref|XP_017304965.1|	PREDICTED: cuticle collagen 1-like, partial [Diaphorina citri]	90.6	2.00E-32	147.9
1instar-TRINITY_DN23719_c0_g1_i14	gi|1041544738|ref|XP_017301407.1|	PREDICTED: uncharacterized protein LOC108252931, partial [Diaphorina citri]	83.3	3.40E-39	171.8
1instar-TRINITY_DN23719_c0_g1_i12	gi|929287710|ref|XP_014020925.1|	PREDICTED: uncharacterized protein DDB_G0290685-like [Salmo salar]	31.1	4.10E-20	107.1
1instar-TRINITY_DN23719_c0_g1_i18	gi|1041544734|ref|XP_017301405.1|	PREDICTED: uncharacterized PE-PGRS family protein PE_PGRS46-like [Diaphorina citri]	93.1	2.40E-20	108.2
1instar-TRINITY_DN23722_c0_g1_i5	gi|1041543810|ref|XP_017301085.1|	PREDICTED: reticulon-1-A isoform X2 [Diaphorina citri]	100	2.50E-09	70.9
1instar-TRINITY_DN23722_c0_g1_i2	gi|1041543810|ref|XP_017301085.1|	PREDICTED: reticulon-1-A isoform X2 [Diaphorina citri]	100	2.90E-09	70.9
1instar-TRINITY_DN23722_c0_g1_i3	gi|1041543810|ref|XP_017301085.1|	PREDICTED: reticulon-1-A isoform X2 [Diaphorina citri]	100	1.20E-08	69.3
1instar-TRINITY_DN23724_c2_g2_i4	gi|939243474|ref|XP_014241050.1|	PREDICTED: uncharacterized protein LOC106661853 [Cimex lectularius]	42.6	1.10E-41	180.6
1instar-TRINITY_DN23724_c2_g1_i1	gi|1041542078|ref|XP_017300460.1|	PREDICTED: uncharacterized protein LOC103511386 [Diaphorina citri]	95.9	7.60E-77	296.6
1instar-TRINITY_DN23725_c0_g1_i2	gi|662187075|ref|XP_008485325.1|	PREDICTED: uncharacterized protein LOC103521993 [Diaphorina citri]	97.7	8.80E-289	1001.5
1instar-TRINITY_DN23727_c0_g1_i1	gi|662196962|ref|XP_008471535.1|	PREDICTED: uncharacterized protein LOC103508742 [Diaphorina citri]	98.7	1.10E-34	157.1
1instar-TRINITY_DN23730_c0_g1_i1	gi|939252680|ref|XP_014245983.1|	PREDICTED: uncharacterized protein LOC106664607 [Cimex lectularius]	65	7.60E-176	626.3
1instar-TRINITY_DN23730_c0_g1_i2	gi|939252680|ref|XP_014245983.1|	PREDICTED: uncharacterized protein LOC106664607 [Cimex lectularius]	65	7.80E-176	626.3
1instar-TRINITY_DN23730_c0_g1_i3	gi|939252680|ref|XP_014245983.1|	PREDICTED: uncharacterized protein LOC106664607 [Cimex lectularius]	65	6.70E-176	626.3
1instar-TRINITY_DN23734_c1_g1_i2	gi|1041543328|ref|XP_008475470.2|	PREDICTED: probable serine/threonine-protein kinase DDB_G0272282 [Diaphorina citri]	67.2	2.70E-10	75.1
1instar-TRINITY_DN23736_c0_g1_i5	gi|662196432|ref|XP_008471247.1|	PREDICTED: uncharacterized protein LOC103508473 isoform X1 [Diaphorina citri]	81	3.50E-38	167.9
1instar-TRINITY_DN23736_c0_g1_i2	gi|662196432|ref|XP_008471247.1|	PREDICTED: uncharacterized protein LOC103508473 isoform X1 [Diaphorina citri]	98.9	6.40E-92	346.7
1instar-TRINITY_DN23737_c0_g1_i1	gi|662219084|ref|XP_008483603.1|	PREDICTED: uncharacterized protein LOC103520293 [Diaphorina citri]	88.3	6.20E-85	323.2
1instar-TRINITY_DN23745_c0_g1_i6	gi|1041541591|ref|XP_008473882.2|	PREDICTED: mediator of RNA polymerase II transcription subunit 15 isoform X2 [Diaphorina citri]	95.8	6.10E-198	699.9
1instar-TRINITY_DN23747_c0_g1_i5	gi|110671434|gb|ABG81968.1|	putative mitochondrial NADH dehydrogenase (ubiquinone) 1 alpha subcomplex [Diaphorina citri]	88.1	4.00E-35	157.5
1instar-TRINITY_DN23747_c0_g1_i1	gi|110671434|gb|ABG81968.1|	putative mitochondrial NADH dehydrogenase (ubiquinone) 1 alpha subcomplex [Diaphorina citri]	88.1	4.20E-35	157.5
1instar-TRINITY_DN23747_c0_g1_i3	gi|110671434|gb|ABG81968.1|	putative mitochondrial NADH dehydrogenase (ubiquinone) 1 alpha subcomplex [Diaphorina citri]	85.7	1.80E-27	131.7
1instar-TRINITY_DN23748_c0_g1_i4	gi|1041546606|ref|XP_017302058.1|	PREDICTED: zinc finger protein 239-like [Diaphorina citri]	85.6	1.80E-181	644.8
1instar-TRINITY_DN23749_c0_g1_i7	gi|1041539998|ref|XP_017299712.1|	PREDICTED: LOW QUALITY PROTEIN: uncharacterized protein LOC103509548 [Diaphorina citri]	83.6	1.50E-43	185.7
1instar-TRINITY_DN23749_c0_g1_i2	gi|1041539998|ref|XP_017299712.1|	PREDICTED: LOW QUALITY PROTEIN: uncharacterized protein LOC103509548 [Diaphorina citri]	83.6	1.50E-43	185.7
1instar-TRINITY_DN23749_c0_g1_i8	gi|662222312|ref|XP_008485393.1|	PREDICTED: nucleolar and coiled-body phosphoprotein 1-like, partial [Diaphorina citri]	93.2	3.40E-79	304.7
1instar-TRINITY_DN23749_c0_g1_i9	gi|1041539998|ref|XP_017299712.1|	PREDICTED: LOW QUALITY PROTEIN: uncharacterized protein LOC103509548 [Diaphorina citri]	85.3	2.10E-45	191.8
1instar-TRINITY_DN23750_c0_g2_i1	gi|1041545616|ref|XP_017301687.1|	PREDICTED: zinc finger protein Xfin-like [Diaphorina citri]	71	2.30E-16	93.2
1instar-TRINITY_DN23750_c0_g2_i2	gi|1041545616|ref|XP_017301687.1|	PREDICTED: zinc finger protein Xfin-like [Diaphorina citri]	59.5	3.50E-57	230.3
1instar-TRINITY_DN23751_c0_g1_i1	gi|662195122|ref|XP_008470538.1|	PREDICTED: NAD kinase isoform X7 [Diaphorina citri]	100	1.30E-25	125.2
1instar-TRINITY_DN23751_c0_g1_i3	gi|662195122|ref|XP_008470538.1|	PREDICTED: NAD kinase isoform X7 [Diaphorina citri]	100	2.60E-26	127.1
1instar-TRINITY_DN23753_c0_g1_i1	gi|662200955|ref|XP_008473711.1|	PREDICTED: uncharacterized protein LOC103510798 [Diaphorina citri]	94.3	8.90E-125	456.8
1instar-TRINITY_DN23756_c0_g1_i4	gi|662219659|ref|XP_008483924.1|	PREDICTED: zinc finger protein 845-like [Diaphorina citri]	62.3	2.90E-61	243.8
1instar-TRINITY_DN23756_c0_g1_i5	gi|662197389|ref|XP_008471772.1|	PREDICTED: zinc finger protein 850-like [Diaphorina citri]	100	0.00E+00	1123.6
1instar-TRINITY_DN23756_c0_g1_i2	gi|662197389|ref|XP_008471772.1|	PREDICTED: zinc finger protein 850-like [Diaphorina citri]	50.6	1.10E-156	563.1
1instar-TRINITY_DN23756_c0_g1_i3	gi|662197389|ref|XP_008471772.1|	PREDICTED: zinc finger protein 850-like [Diaphorina citri]	100	0.00E+00	1123.6
1instar-TRINITY_DN23759_c0_g1_i1	gi|662187560|ref|XP_008487414.1|	PREDICTED: peptidyl-tRNA hydrolase ICT1, mitochondrial isoform X2 [Diaphorina citri]	100	2.30E-103	384.8
1instar-TRINITY_DN23759_c0_g1_i3	gi|662187560|ref|XP_008487414.1|	PREDICTED: peptidyl-tRNA hydrolase ICT1, mitochondrial isoform X2 [Diaphorina citri]	100	2.30E-06	61.6
1instar-TRINITY_DN23761_c0_g1_i2	gi|662191554|ref|XP_008468597.1|	PREDICTED: titin-like [Diaphorina citri]	38.5	2.90E-21	113.2
1instar-TRINITY_DN23762_c1_g1_i3	gi|1041537047|ref|XP_017298710.1|	PREDICTED: 60S ribosomal protein L13a-like [Diaphorina citri]	92.7	1.90E-88	334.7
1instar-TRINITY_DN23762_c1_g1_i2	gi|1041537047|ref|XP_017298710.1|	PREDICTED: 60S ribosomal protein L13a-like [Diaphorina citri]	92.7	2.00E-88	334.7
1instar-TRINITY_DN23763_c4_g3_i1	gi|662207840|ref|XP_008477442.1|	PREDICTED: UDP-glucuronosyltransferase 2A1-like [Diaphorina citri]	55.4	2.60E-40	174.1
1instar-TRINITY_DN23763_c3_g1_i1	gi|1041548689|ref|XP_017302820.1|	PREDICTED: uncharacterized protein LOC103517115 [Diaphorina citri]	77.6	8.80E-201	710.3
1instar-TRINITY_DN23763_c4_g2_i6	gi|662220554|ref|XP_008484419.1|	PREDICTED: zinc finger protein 64 homolog, isoforms 3 and 4-like [Diaphorina citri]	39.8	3.30E-15	90.5
1instar-TRINITY_DN23763_c3_g2_i1	gi|1041548689|ref|XP_017302820.1|	PREDICTED: uncharacterized protein LOC103517115 [Diaphorina citri]	100	5.70E-14	85.9
1instar-TRINITY_DN23764_c0_g1_i2	gi|998498117|ref|XP_015524869.1|	PREDICTED: receptor-type guanylate cyclase daf-11 [Neodiprion lecontei]	65.8	4.50E-217	763.5
1instar-TRINITY_DN23766_c0_g1_i2	gi|662194672|ref|XP_008470292.1|	PREDICTED: cuticle protein 7-like, partial [Diaphorina citri]	100	1.30E-89	339.3
1instar-TRINITY_DN23767_c0_g1_i1	gi|662196333|ref|XP_008471193.1|	PREDICTED: uncharacterized protein LOC103508427 [Diaphorina citri]	82.3	4.20E-62	248.4
1instar-TRINITY_DN23768_c0_g1_i4	gi|662183589|ref|XP_008488284.1|	PREDICTED: uncharacterized protein DDB_G0284459-like [Diaphorina citri]	55.6	3.20E-40	174.5
1instar-TRINITY_DN23768_c0_g1_i5	gi|662183589|ref|XP_008488284.1|	PREDICTED: uncharacterized protein DDB_G0284459-like [Diaphorina citri]	86.6	1.50E-31	146
1instar-TRINITY_DN23768_c0_g1_i2	gi|662183589|ref|XP_008488284.1|	PREDICTED: uncharacterized protein DDB_G0284459-like [Diaphorina citri]	64.6	1.10E-39	172.9
1instar-TRINITY_DN23770_c0_g1_i2	gi|662187554|ref|XP_008487410.1|	PREDICTED: uncharacterized protein LOC103524184 [Diaphorina citri]	100	5.10E-37	164.1
1instar-TRINITY_DN23771_c0_g1_i5	gi|662184176|ref|XP_008470481.1|	PREDICTED: activating transcription factor 3 [Diaphorina citri]	75	5.20E-66	262.3
1instar-TRINITY_DN23773_c0_g1_i1	gi|636576819|emb|CDQ51664.1|	MHC class I antigen, partial [Homo sapiens]	83.9	6.90E-97	362.1
1instar-TRINITY_DN23773_c0_g1_i3	gi|486653|emb|CAA83876.1|	human lymphocyte antigen HLA-B27 [Homo sapiens]	83.7	1.90E-107	397.9
1instar-TRINITY_DN23773_c0_g2_i1	gi|341821299|emb|CCC72222.1|	MHC class I antigen [Homo sapiens]	92.3	1.30E-73	284.3
1instar-TRINITY_DN23773_c0_g2_i3	gi|795523207|ref|XP_011713753.1|	PREDICTED: class I histocompatibility antigen, Gogo-B*0102 alpha chain isoform X3 [Macaca nemestrina]	66.3	3.10E-59	236.9
1instar-TRINITY_DN23775_c0_g1_i27	gi|1041541080|ref|XP_017300106.1|	PREDICTED: LOW QUALITY PROTEIN: titin-like, partial [Diaphorina citri]	81.1	2.60E-194	687.2
1instar-TRINITY_DN23775_c0_g1_i26	gi|1041541080|ref|XP_017300106.1|	PREDICTED: LOW QUALITY PROTEIN: titin-like, partial [Diaphorina citri]	58.5	1.50E-04	56.6
1instar-TRINITY_DN23775_c0_g2_i2	gi|1041541080|ref|XP_017300106.1|	PREDICTED: LOW QUALITY PROTEIN: titin-like, partial [Diaphorina citri]	76.2	1.80E-222	781.2
1instar-TRINITY_DN23777_c0_g1_i5	gi|1041534427|ref|XP_017297830.1|	PREDICTED: THO complex subunit 1-like, partial [Diaphorina citri]	50.8	9.20E-04	51.6
1instar-TRINITY_DN23777_c0_g1_i2	gi|1041534427|ref|XP_017297830.1|	PREDICTED: THO complex subunit 1-like, partial [Diaphorina citri]	87.8	1.10E-155	558.5
1instar-TRINITY_DN23780_c2_g1_i3	gi|1041554093|ref|XP_008487144.2|	PREDICTED: proline-rich proteoglycan 2-like, partial [Diaphorina citri]	55.2	2.30E-12	81.3
1instar-TRINITY_DN23780_c2_g1_i1	gi|1041554093|ref|XP_008487144.2|	PREDICTED: proline-rich proteoglycan 2-like, partial [Diaphorina citri]	90	7.40E-05	56.2
1instar-TRINITY_DN23780_c2_g1_i6	gi|1041529927|ref|XP_017304515.1|	PREDICTED: vegetative cell wall protein gp1-like [Diaphorina citri]	70.1	1.70E-21	112.5
1instar-TRINITY_DN23780_c2_g1_i7	gi|908410652|ref|XP_013066403.1|	PREDICTED: poly(rC)-binding protein 3-like [Biomphalaria glabrata]	35.6	4.70E-06	59.3
1instar-TRINITY_DN23780_c2_g1_i4	gi|1041529927|ref|XP_017304515.1|	PREDICTED: vegetative cell wall protein gp1-like [Diaphorina citri]	71.8	6.50E-29	135.2
1instar-TRINITY_DN23780_c2_g1_i8	gi|1041554093|ref|XP_008487144.2|	PREDICTED: proline-rich proteoglycan 2-like, partial [Diaphorina citri]	55.2	2.40E-12	81.3
1instar-TRINITY_DN23780_c2_g1_i9	gi|1041529927|ref|XP_017304515.1|	PREDICTED: vegetative cell wall protein gp1-like [Diaphorina citri]	62.5	1.90E-17	97.8
1instar-TRINITY_DN23780_c2_g1_i10	gi|1041554093|ref|XP_008487144.2|	PREDICTED: proline-rich proteoglycan 2-like, partial [Diaphorina citri]	53	3.30E-14	87
1instar-TRINITY_DN23780_c2_g1_i11	gi|1041529927|ref|XP_017304515.1|	PREDICTED: vegetative cell wall protein gp1-like [Diaphorina citri]	47.7	2.30E-13	84.7
1instar-TRINITY_DN23780_c2_g1_i13	gi|1041529927|ref|XP_017304515.1|	PREDICTED: vegetative cell wall protein gp1-like [Diaphorina citri]	49.7	1.80E-24	120.9
1instar-TRINITY_DN23780_c2_g1_i17	gi|1041529927|ref|XP_017304515.1|	PREDICTED: vegetative cell wall protein gp1-like [Diaphorina citri]	84.8	4.70E-12	79.7
1instar-TRINITY_DN23781_c0_g5_i1	gi|662214719|ref|XP_008481203.1|	PREDICTED: uncharacterized protein LOC103517934, partial [Diaphorina citri]	99.5	1.80E-99	370.5
1instar-TRINITY_DN23781_c0_g1_i1	gi|662220000|ref|XP_008484111.1|	PREDICTED: uncharacterized protein LOC103520789 [Diaphorina citri]	96.4	2.50E-243	850.1
1instar-TRINITY_DN23782_c3_g1_i3	gi|817087874|ref|XP_012266733.1|	PREDICTED: uncharacterized protein LOC105692238 [Athalia rosae]	41.8	1.20E-24	123.2
1instar-TRINITY_DN23782_c3_g1_i4	gi|498938756|ref|XP_004521011.1|	PREDICTED: uncharacterized protein LOC101461666 [Ceratitis capitata]	36.4	5.30E-03	50.4
1instar-TRINITY_DN23782_c2_g2_i1	gi|1041548794|ref|XP_017302857.1|	PREDICTED: uncharacterized protein LOC108253433 [Diaphorina citri]	98.6	5.60E-77	296.6
1instar-TRINITY_DN23782_c2_g1_i2	gi|1041533545|ref|XP_017305234.1|	PREDICTED: platelet glycoprotein Ib alpha chain-like [Diaphorina citri]	51.6	1.50E-06	63.9
1instar-TRINITY_DN23782_c2_g1_i3	gi|1041533545|ref|XP_017305234.1|	PREDICTED: platelet glycoprotein Ib alpha chain-like [Diaphorina citri]	51.6	1.70E-06	63.9
1instar-TRINITY_DN23783_c0_g1_i6	gi|662204843|ref|XP_008475813.1|	PREDICTED: uncharacterized protein LOC103512801 [Diaphorina citri]	70.4	6.20E-67	262.7
1instar-TRINITY_DN23783_c0_g1_i7	gi|662204845|ref|XP_008475814.1|	PREDICTED: cuticle protein 18.7-like [Diaphorina citri]	60	2.50E-55	224.2
1instar-TRINITY_DN23783_c0_g1_i1	gi|662204845|ref|XP_008475814.1|	PREDICTED: cuticle protein 18.7-like [Diaphorina citri]	48.1	2.40E-27	131.3
1instar-TRINITY_DN23783_c0_g1_i3	gi|662204843|ref|XP_008475813.1|	PREDICTED: uncharacterized protein LOC103512801 [Diaphorina citri]	100	1.90E-04	54.3
1instar-TRINITY_DN23783_c0_g1_i8	gi|662204845|ref|XP_008475814.1|	PREDICTED: cuticle protein 18.7-like [Diaphorina citri]	62.5	2.10E-49	204.5
1instar-TRINITY_DN23783_c0_g2_i2	gi|662206788|ref|XP_008476867.1|	PREDICTED: calphotin-like, partial [Diaphorina citri]	58.4	2.40E-45	192.6
1instar-TRINITY_DN23787_c0_g1_i5	gi|662223376|ref|XP_008485976.1|	PREDICTED: hepatoma-derived growth factor-related protein 3-like [Diaphorina citri]	96.1	8.00E-50	205.3
1instar-TRINITY_DN23789_c0_g1_i1	gi|662212380|ref|XP_008479924.1|	PREDICTED: eukaryotic translation initiation factor 4E type 2 isoform X3 [Diaphorina citri]	100	1.10E-123	451.8
1instar-TRINITY_DN23797_c0_g1_i3	gi|646720626|gb|KDR22287.1|	hypothetical protein L798_02394 [Zootermopsis nevadensis]	71	7.80E-30	140.2
1instar-TRINITY_DN23801_c3_g2_i2	gi|1041548508|ref|XP_008480171.2|	PREDICTED: LOW QUALITY PROTEIN: pupal cuticle protein G1A-like [Diaphorina citri]	52.3	1.80E-03	53.1
1instar-TRINITY_DN23802_c0_g1_i2	gi|1041549860|ref|XP_008486337.2|	PREDICTED: galactosylceramide sulfotransferase-like, partial [Diaphorina citri]	100	8.40E-161	575.9
1instar-TRINITY_DN23803_c0_g1_i2	gi|645012512|ref|XP_008207841.1|	PREDICTED: transmembrane protein 131 isoform X2 [Nasonia vitripennis]	39.9	1.40E-61	246.1
1instar-TRINITY_DN23804_c0_g1_i1	gi|914572123|gb|KOB75075.1|	Uncharacterized protein OBRU01_08134 [Operophtera brumata]	25.3	1.40E-03	54.3
1instar-TRINITY_DN23808_c4_g1_i1	gi|1041545188|ref|XP_017301529.1|	PREDICTED: uncharacterized protein LOC103514013 [Diaphorina citri]	96.4	2.90E-06	60.5
1instar-TRINITY_DN23812_c0_g1_i3	gi|1041546487|ref|XP_008478287.2|	PREDICTED: uncharacterized protein LOC103515142 [Diaphorina citri]	78.6	5.90E-39	169.9
1instar-TRINITY_DN23816_c1_g2_i1	gi|1041537995|ref|XP_017298991.1|	PREDICTED: bromodomain adjacent to zinc finger domain protein 1A-like [Diaphorina citri]	100	1.40E-05	58.2
1instar-TRINITY_DN23816_c1_g4_i2	gi|1041530390|ref|XP_017298016.1|	PREDICTED: uncharacterized protein LOC103505923 [Diaphorina citri]	78.1	2.70E-112	414.8
1instar-TRINITY_DN23818_c0_g1_i1	gi|662201381|ref|XP_008473942.1|	PREDICTED: peroxisome biogenesis factor 2-like [Diaphorina citri]	90	2.60E-115	424.9
1instar-TRINITY_DN23819_c0_g1_i2	gi|662185331|ref|XP_008476509.1|	PREDICTED: neuroendocrine convertase 1-like [Diaphorina citri]	97	1.70E-10	73.9
1instar-TRINITY_DN23820_c0_g1_i2	gi|662217056|ref|XP_008482493.1|	PREDICTED: putative fatty acyl-CoA reductase CG5065 [Diaphorina citri]	93.8	5.00E-179	636.7
1instar-TRINITY_DN23823_c4_g1_i1	gi|662194505|ref|XP_008470203.1|	PREDICTED: putative protein FAM10A4 [Diaphorina citri]	81.1	5.20E-144	520.4
1instar-TRINITY_DN23827_c0_g1_i2	gi|662184880|ref|XP_008474235.1|	PREDICTED: collagen alpha-2(I) chain-like [Diaphorina citri]	83.9	2.00E-256	895.2
1instar-TRINITY_DN23827_c0_g1_i8	gi|662184880|ref|XP_008474235.1|	PREDICTED: collagen alpha-2(I) chain-like [Diaphorina citri]	100	1.40E-244	855.9
1instar-TRINITY_DN23828_c4_g1_i1	gi|328722933|ref|XP_003247711.1|	PREDICTED: cell growth-regulating nucleolar protein [Acyrthosiphon pisum]	44.1	7.70E-27	131.3
1instar-TRINITY_DN23828_c4_g2_i6	gi|328723454|ref|XP_003247849.1|	PREDICTED: mitochondrial ribonuclease P protein 1 homolog [Acyrthosiphon pisum]	38	7.90E-66	260.8
1instar-TRINITY_DN23828_c4_g2_i1	gi|662211122|ref|XP_008479234.1|	PREDICTED: mitochondrial ribonuclease P protein 1 homolog [Diaphorina citri]	94.2	9.30E-106	392.9
1instar-TRINITY_DN23828_c4_g5_i2	gi|662198091|ref|XP_008472154.1|	PREDICTED: transmembrane emp24 domain-containing protein eca [Diaphorina citri]	98.8	9.50E-38	165.2
1instar-TRINITY_DN23829_c0_g2_i2	gi|1041531838|ref|XP_017303102.1|	PREDICTED: gamma-aminobutyric acid receptor alpha-like [Diaphorina citri]	98.9	5.10E-45	188.7
1instar-TRINITY_DN23833_c3_g1_i2	gi|861649930|gb|KMQ97048.1|	dynamin isoform x5 [Lasius niger]	92.3	1.80E-04	56.2
1instar-TRINITY_DN23833_c3_g2_i2	gi|1000721270|ref|XP_015609481.1|	PREDICTED: ryanodine receptor isoform X1 [Cephus cinctus]	82.4	1.00E-05	59.3
1instar-TRINITY_DN23833_c3_g2_i4	gi|970882833|ref|XP_015123774.1|	PREDICTED: ryanodine receptor isoform X1 [Diachasma alloeum]	100	2.90E-05	57.8
1instar-TRINITY_DN23833_c3_g4_i1	gi|256009404|gb|ACU52764.1|	prolipoprotein diacylglyceryl transferase [Candidatus Sulcia muelleri SMDSEM]	51.6	5.60E-07	63.9
1instar-TRINITY_DN23836_c1_g2_i1	gi|662183822|ref|XP_008468553.1|	PREDICTED: tRNA(His) guanylyltransferase [Diaphorina citri]	87.1	3.10E-67	263.8
1instar-TRINITY_DN23837_c0_g1_i1	gi|662203691|ref|XP_008475191.1|	PREDICTED: uncharacterized protein LOC103512217 [Diaphorina citri]	88.2	2.70E-48	201.4
1instar-TRINITY_DN23837_c0_g1_i3	gi|662203691|ref|XP_008475191.1|	PREDICTED: uncharacterized protein LOC103512217 [Diaphorina citri]	88.2	2.80E-48	201.4
1instar-TRINITY_DN23838_c0_g1_i4	gi|1041536070|ref|XP_017298362.1|	PREDICTED: uncharacterized protein LOC103506424 [Diaphorina citri]	92.1	5.60E-218	765.8
1instar-TRINITY_DN23838_c0_g1_i9	gi|1041536070|ref|XP_017298362.1|	PREDICTED: uncharacterized protein LOC103506424 [Diaphorina citri]	92.1	5.70E-218	765.8
1instar-TRINITY_DN23839_c0_g1_i2	gi|662205091|ref|XP_008475946.1|	PREDICTED: TOM1-like protein 2 [Diaphorina citri]	100	2.30E-05	59.3
1instar-TRINITY_DN23841_c0_g1_i3	gi|1041551510|ref|XP_017303621.1|	PREDICTED: peroxisomal N(1)-acetyl-spermine/spermidine oxidase-like [Diaphorina citri]	98.5	1.10E-115	426
1instar-TRINITY_DN23843_c0_g1_i2	gi|939238365|ref|XP_014261863.1|	PREDICTED: pollen-specific leucine-rich repeat extensin-like protein 2 [Cimex lectularius]	26.9	1.20E-14	90.5
1instar-TRINITY_DN23843_c0_g1_i3	gi|985391401|ref|XP_015380404.1|	PREDICTED: uncharacterized protein LOC107174100 isoform X1 [Diuraphis noxia]	36.9	3.80E-13	84.3
1instar-TRINITY_DN23843_c0_g2_i1	gi|998492021|ref|XP_015521372.1|	PREDICTED: uncharacterized protein LOC107225394 [Neodiprion lecontei]	30.9	1.80E-04	55.1
1instar-TRINITY_DN23845_c0_g1_i4	gi|1041540043|ref|XP_017299728.1|	PREDICTED: uncharacterized protein LOC103509593 [Diaphorina citri]	98.3	1.00E-94	355.5
1instar-TRINITY_DN23845_c0_g1_i5	gi|1041540043|ref|XP_017299728.1|	PREDICTED: uncharacterized protein LOC103509593 [Diaphorina citri]	97.8	2.20E-100	374.4
1instar-TRINITY_DN23845_c0_g1_i10	gi|1041540043|ref|XP_017299728.1|	PREDICTED: uncharacterized protein LOC103509593 [Diaphorina citri]	98.3	1.10E-94	355.5
1instar-TRINITY_DN23846_c4_g1_i1	gi|1041544127|ref|XP_017301202.1|	PREDICTED: uncharacterized protein LOC108252876 [Diaphorina citri]	88	3.70E-04	54.3
1instar-TRINITY_DN23846_c4_g1_i2	gi|1041544127|ref|XP_017301202.1|	PREDICTED: uncharacterized protein LOC108252876 [Diaphorina citri]	88	3.50E-04	54.3
1instar-TRINITY_DN23848_c0_g2_i1	gi|985418258|ref|XP_015374578.1|	PREDICTED: T-box transcription factor TBX10-like [Diuraphis noxia]	50.8	3.90E-102	381.7
1instar-TRINITY_DN23848_c0_g2_i2	gi|985418258|ref|XP_015374578.1|	PREDICTED: T-box transcription factor TBX10-like [Diuraphis noxia]	50.8	3.70E-102	381.7
1instar-TRINITY_DN23849_c0_g1_i1	gi|1041532417|ref|XP_017304587.1|	PREDICTED: LOW QUALITY PROTEIN: BAI1-associated protein 3-like [Diaphorina citri]	100	6.30E-03	51.2
1instar-TRINITY_DN23852_c1_g2_i9	gi|118789432|ref|XP_317421.3|	AGAP008041-PA [Anopheles gambiae str. PEST]	63.6	6.90E-126	459.5
1instar-TRINITY_DN23852_c1_g2_i5	gi|1041550854|ref|XP_008481947.2|	PREDICTED: RING finger protein 121 [Diaphorina citri]	100	1.60E-86	328.6
1instar-TRINITY_DN23853_c2_g1_i6	gi|662203505|ref|XP_008475093.1|	PREDICTED: putative aminopeptidase W07G4.4 [Diaphorina citri]	96.6	5.30E-07	64.3
1instar-TRINITY_DN23853_c2_g1_i4	gi|662203505|ref|XP_008475093.1|	PREDICTED: putative aminopeptidase W07G4.4 [Diaphorina citri]	100	4.40E-07	63.9
1instar-TRINITY_DN23855_c0_g1_i4	gi|662218536|ref|XP_008483303.1|	PREDICTED: gamma-butyrobetaine dioxygenase, partial [Diaphorina citri]	93.6	5.10E-15	89.4
1instar-TRINITY_DN23857_c0_g2_i1	gi|646720056|gb|KDR21923.1|	Putative zinc metalloproteinase [Zootermopsis nevadensis]	45.5	1.80E-50	210.3
1instar-TRINITY_DN23857_c0_g2_i2	gi|646720056|gb|KDR21923.1|	Putative zinc metalloproteinase [Zootermopsis nevadensis]	45.5	1.90E-50	210.3
1instar-TRINITY_DN23857_c0_g2_i4	gi|646720056|gb|KDR21923.1|	Putative zinc metalloproteinase [Zootermopsis nevadensis]	45.5	1.30E-50	210.3
1instar-TRINITY_DN23857_c0_g2_i6	gi|914577218|gb|KOB78970.1|	putative zinc metalloproteinase [Operophtera brumata]	39.5	2.30E-51	213
1instar-TRINITY_DN23858_c2_g1_i1	gi|1041550713|ref|XP_017303323.1|	PREDICTED: dynactin subunit 1, partial [Diaphorina citri]	100	1.60E-03	51.2
1instar-TRINITY_DN23859_c0_g1_i4	gi|916509372|ref|XP_013354914.1|	hypothetical protein, conserved [Eimeria mitis]	45.6	3.20E-05	57.8
1instar-TRINITY_DN23859_c0_g1_i22	gi|1041547631|ref|XP_017302428.1|	PREDICTED: integumentary mucin A.1-like, partial [Diaphorina citri]	92.6	2.30E-05	58.2
1instar-TRINITY_DN23859_c0_g1_i21	gi|1041547631|ref|XP_017302428.1|	PREDICTED: integumentary mucin A.1-like, partial [Diaphorina citri]	39.8	1.40E-07	65.1
1instar-TRINITY_DN23859_c0_g1_i16	gi|1041547631|ref|XP_017302428.1|	PREDICTED: integumentary mucin A.1-like, partial [Diaphorina citri]	92.6	2.00E-05	58.2
1instar-TRINITY_DN23859_c0_g1_i17	gi|1041547631|ref|XP_017302428.1|	PREDICTED: integumentary mucin A.1-like, partial [Diaphorina citri]	92.6	2.40E-05	58.2
1instar-TRINITY_DN23859_c0_g1_i13	gi|66812358|ref|XP_640358.1|	hypothetical protein DDB_G0282111 [Dictyostelium discoideum AX4]	35.7	5.00E-03	50.4
1instar-TRINITY_DN23861_c0_g1_i1	gi|662183222|ref|XP_008478053.1|	PREDICTED: beta-1,3-galactosyltransferase sqv-2 isoform X2 [Diaphorina citri]	99.7	1.60E-186	661.4
1instar-TRINITY_DN23861_c0_g1_i3	gi|662183222|ref|XP_008478053.1|	PREDICTED: beta-1,3-galactosyltransferase sqv-2 isoform X2 [Diaphorina citri]	99.7	1.50E-186	661.4
1instar-TRINITY_DN23862_c5_g1_i1	gi|662223162|ref|XP_008485861.1|	PREDICTED: uncharacterized protein LOC103522538, partial [Diaphorina citri]	38.3	4.10E-47	198
1instar-TRINITY_DN23862_c4_g1_i3	gi|1041542413|ref|XP_017300581.1|	PREDICTED: uncharacterized protein LOC103511713 [Diaphorina citri]	68.2	6.20E-07	63.5
1instar-TRINITY_DN23862_c1_g1_i1	gi|662215567|ref|XP_008481673.1|	PREDICTED: transcription factor CP2-like, partial [Diaphorina citri]	62.5	6.50E-17	96.3
1instar-TRINITY_DN23866_c0_g5_i1	gi|662204189|ref|XP_008475462.1|	PREDICTED: uncharacterized protein LOC103512478, partial [Diaphorina citri]	93.3	6.00E-47	196.1
1instar-TRINITY_DN23866_c0_g7_i1	gi|1041550775|ref|XP_017303347.1|	PREDICTED: uncharacterized protein LOC108253597 [Diaphorina citri]	99.4	2.10E-95	357.5
1instar-TRINITY_DN23866_c0_g1_i6	gi|662221595|ref|XP_008484999.1|	PREDICTED: peroxisome biogenesis factor 10-like, partial [Diaphorina citri]	83.6	3.10E-49	205.3
1instar-TRINITY_DN23869_c1_g1_i8	gi|662209128|ref|XP_008478151.1|	PREDICTED: uncharacterized protein LOC103515010 [Diaphorina citri]	89.2	7.80E-08	67
1instar-TRINITY_DN23869_c1_g1_i11	gi|662209128|ref|XP_008478151.1|	PREDICTED: uncharacterized protein LOC103515010 [Diaphorina citri]	89.2	7.60E-08	67
1instar-TRINITY_DN23869_c1_g1_i12	gi|662209128|ref|XP_008478151.1|	PREDICTED: uncharacterized protein LOC103515010 [Diaphorina citri]	80	8.60E-03	49.7
1instar-TRINITY_DN23871_c0_g1_i2	gi|662221152|ref|XP_008484752.1|	PREDICTED: uncharacterized protein LOC103521420 [Diaphorina citri]	89.2	2.20E-86	328.9
1instar-TRINITY_DN23874_c1_g2_i3	gi|1041538215|ref|XP_017299069.1|	PREDICTED: ras-related protein Rab-23 [Diaphorina citri]	100	3.70E-109	404.8
1instar-TRINITY_DN23874_c1_g1_i1	gi|951563234|ref|XP_014480535.1|	PREDICTED: ras-related protein Rab-23 isoform X1 [Dinoponera quadriceps]	66.7	2.90E-06	62
1instar-TRINITY_DN23876_c2_g1_i5	gi|930680238|gb|KPJ19955.1|	60S ribosomal protein L27 [Papilio machaon]	76.7	2.60E-03	50.1
1instar-TRINITY_DN23885_c0_g1_i2	gi|985390579|ref|XP_015379957.1|	PREDICTED: 4-coumarate--CoA ligase 3-like [Diuraphis noxia]	67.1	1.20E-209	738.8
1instar-TRINITY_DN23886_c1_g3_i3	gi|1041545211|ref|XP_017301541.1|	PREDICTED: pupal cuticle protein-like [Diaphorina citri]	100	5.30E-08	67
1instar-TRINITY_DN23886_c1_g3_i2	gi|662207238|ref|XP_008477115.1|	PREDICTED: cuticle protein 65-like [Diaphorina citri]	52.7	3.50E-03	51.2
1instar-TRINITY_DN23886_c1_g3_i1	gi|1041545205|ref|XP_017301538.1|	PREDICTED: skin secretory protein xP2-like [Diaphorina citri]	64.9	5.00E-11	76.6
1instar-TRINITY_DN23886_c1_g3_i5	gi|1041545209|ref|XP_017301540.1|	PREDICTED: adhesive plaque matrix protein-like [Diaphorina citri]	63.6	3.30E-05	58.2
1instar-TRINITY_DN23886_c1_g3_i6	gi|662207238|ref|XP_008477115.1|	PREDICTED: cuticle protein 65-like [Diaphorina citri]	50.7	4.30E-07	63.2
1instar-TRINITY_DN23886_c1_g1_i11	gi|1041531039|ref|XP_017300303.1|	PREDICTED: cuticle protein 18.6-like [Diaphorina citri]	100	9.20E-03	51.2
1instar-TRINITY_DN23886_c1_g1_i8	gi|1041531037|ref|XP_017300293.1|	PREDICTED: extensin-2-like [Diaphorina citri]	83.1	6.50E-23	118.2
1instar-TRINITY_DN23886_c1_g1_i4	gi|1041531039|ref|XP_017300303.1|	PREDICTED: cuticle protein 18.6-like [Diaphorina citri]	100	1.10E-48	204.1
1instar-TRINITY_DN23886_c1_g1_i3	gi|1041531039|ref|XP_017300303.1|	PREDICTED: cuticle protein 18.6-like [Diaphorina citri]	100	1.20E-34	157.5
1instar-TRINITY_DN23887_c0_g4_i5	gi|1041533020|ref|XP_017305129.1|	PREDICTED: pollen-specific leucine-rich repeat extensin-like protein 1 isoform X2 [Diaphorina citri]	100	3.90E-05	56.2
1instar-TRINITY_DN23887_c0_g4_i4	gi|662188190|ref|XP_008487756.1|	PREDICTED: formin-like protein 3 isoform X3 [Diaphorina citri]	60.5	2.50E-05	57.8
1instar-TRINITY_DN23887_c0_g2_i11	gi|1041530967|ref|XP_017300082.1|	PREDICTED: uncharacterized protein LOC103510354 [Diaphorina citri]	83.5	8.80E-185	655.2
1instar-TRINITY_DN23887_c0_g2_i10	gi|1041552690|ref|XP_017303966.1|	PREDICTED: facilitated trehalose transporter Tret1-like, partial [Diaphorina citri]	84.1	2.30E-189	671
1instar-TRINITY_DN23887_c0_g2_i12	gi|1041552690|ref|XP_017303966.1|	PREDICTED: facilitated trehalose transporter Tret1-like, partial [Diaphorina citri]	90.5	5.50E-124	452.6
1instar-TRINITY_DN23887_c0_g2_i8	gi|1041552690|ref|XP_017303966.1|	PREDICTED: facilitated trehalose transporter Tret1-like, partial [Diaphorina citri]	88.2	8.60E-201	708.8
1instar-TRINITY_DN23887_c0_g2_i2	gi|1041530967|ref|XP_017300082.1|	PREDICTED: uncharacterized protein LOC103510354 [Diaphorina citri]	91.3	2.90E-27	131
1instar-TRINITY_DN23888_c3_g2_i11	gi|985417967|ref|XP_015374418.1|	PREDICTED: tubulin alpha-1C chain [Diuraphis noxia]	96.3	2.10E-245	857.4
1instar-TRINITY_DN23888_c3_g5_i1	gi|488552971|ref|XP_004467830.1|	PREDICTED: tubulin alpha-1D chain [Dasypus novemcinctus]	93.3	2.10E-246	860.1
1instar-TRINITY_DN23888_c2_g1_i1	gi|720081877|ref|XP_010242419.1|	PREDICTED: tubulin alpha-1 chain [Nelumbo nucifera]	94.1	1.30E-169	604.7
1instar-TRINITY_DN23889_c1_g2_i3	gi|662200432|ref|XP_008473426.1|	PREDICTED: flocculation protein FLO11 [Diaphorina citri]	79.2	3.40E-110	407.1
1instar-TRINITY_DN23889_c1_g4_i3	gi|1041534413|ref|XP_017297824.1|	PREDICTED: LOW QUALITY PROTEIN: syntaxin-6 [Diaphorina citri]	82	8.70E-95	356.3
1instar-TRINITY_DN23889_c1_g4_i1	gi|1041534413|ref|XP_017297824.1|	PREDICTED: LOW QUALITY PROTEIN: syntaxin-6 [Diaphorina citri]	95.1	9.60E-59	236.9
1instar-TRINITY_DN23892_c4_g1_i5	gi|662217869|ref|XP_008482936.1|	PREDICTED: uncharacterized protein LOC103519624, partial [Diaphorina citri]	75	1.00E-06	62.4
1instar-TRINITY_DN23894_c3_g3_i4	gi|1041544642|ref|XP_017301376.1|	PREDICTED: A-kinase anchor protein 10, mitochondrial-like [Diaphorina citri]	83.7	7.00E-81	310.8
1instar-TRINITY_DN23894_c3_g3_i1	gi|1041544642|ref|XP_017301376.1|	PREDICTED: A-kinase anchor protein 10, mitochondrial-like [Diaphorina citri]	83.7	5.10E-81	310.8
1instar-TRINITY_DN23894_c3_g2_i2	gi|1041544640|ref|XP_017301375.1|	PREDICTED: testis-specific serine/threonine-protein kinase 2-like [Diaphorina citri]	100	1.20E-59	238
1instar-TRINITY_DN23894_c3_g2_i1	gi|1041544640|ref|XP_017301375.1|	PREDICTED: testis-specific serine/threonine-protein kinase 2-like [Diaphorina citri]	99.3	2.50E-73	284.6
1instar-TRINITY_DN23894_c3_g7_i1	gi|970902324|ref|XP_015116961.1|	PREDICTED: T-complex protein 1 subunit eta [Diachasma alloeum]	100	1.90E-05	58.9
1instar-TRINITY_DN23896_c1_g4_i2	gi|1041530886|ref|XP_008472478.2|	PREDICTED: tetratricopeptide repeat protein 39C-like [Diaphorina citri]	98	2.60E-47	198
1instar-TRINITY_DN23896_c1_g4_i3	gi|662215849|ref|XP_008481828.1|	PREDICTED: cilia- and flagella-associated protein 57-like isoform X1 [Diaphorina citri]	87.7	1.80E-70	275.4
1instar-TRINITY_DN23897_c5_g1_i3	gi|939659010|ref|XP_014277592.1|	PREDICTED: ADP-ribosylation factor-like protein 8B-A [Halyomorpha halys]	92.9	1.30E-94	355.5
1instar-TRINITY_DN23899_c0_g1_i5	gi|1041546541|ref|XP_017302025.1|	PREDICTED: retrovirus-related Pol polyprotein from transposon 412 [Diaphorina citri]	96.8	1.00E-24	123.6
1instar-TRINITY_DN23901_c0_g1_i7	gi|1041537501|ref|XP_008470153.2|	PREDICTED: farnesol dehydrogenase-like [Diaphorina citri]	78.2	2.20E-105	391.3
1instar-TRINITY_DN23901_c0_g1_i2	gi|1041537501|ref|XP_008470153.2|	PREDICTED: farnesol dehydrogenase-like [Diaphorina citri]	100	4.60E-12	80.1
1instar-TRINITY_DN23901_c0_g1_i10	gi|1041537501|ref|XP_008470153.2|	PREDICTED: farnesol dehydrogenase-like [Diaphorina citri]	100	2.80E-12	80.1
1instar-TRINITY_DN23903_c0_g1_i2	gi|1004395986|gb|KYB25249.1|	RING finger protein nhl-1-like Protein [Tribolium castaneum]	92	1.30E-03	53.9
1instar-TRINITY_DN23905_c0_g2_i9	gi|641653799|ref|XP_008178932.1|	PREDICTED: piggyBac transposable element-derived protein 4-like [Acyrthosiphon pisum]	45.9	2.10E-08	67.8
1instar-TRINITY_DN23905_c0_g2_i8	gi|641653799|ref|XP_008178932.1|	PREDICTED: piggyBac transposable element-derived protein 4-like [Acyrthosiphon pisum]	46.7	8.30E-12	79.3
1instar-TRINITY_DN23907_c0_g1_i1	gi|662200237|ref|XP_008473317.1|	PREDICTED: ctenidin-1-like isoform X1 [Diaphorina citri]	71.2	3.00E-20	109
1instar-TRINITY_DN23908_c0_g1_i3	gi|662221059|ref|XP_008484701.1|	PREDICTED: uncharacterized protein LOC103521367, partial [Diaphorina citri]	97.7	4.90E-90	341.7
1instar-TRINITY_DN23911_c3_g1_i1	gi|662192641|ref|XP_008469186.1|	PREDICTED: calcium channel flower [Diaphorina citri]	87.7	1.10E-57	231.9
1instar-TRINITY_DN23911_c2_g1_i2	gi|985397556|ref|XP_015366331.1|	PREDICTED: alpha-tocopherol transfer protein-like [Diuraphis noxia]	54.3	1.20E-16	95.1
1instar-TRINITY_DN23911_c2_g1_i1	gi|1041539671|ref|XP_017299604.1|	PREDICTED: alpha-tocopherol transfer protein-like [Diaphorina citri]	83	7.50E-133	482.6
1instar-TRINITY_DN23911_c2_g1_i4	gi|1041539671|ref|XP_017299604.1|	PREDICTED: alpha-tocopherol transfer protein-like [Diaphorina citri]	97.8	8.90E-73	282.3
1instar-TRINITY_DN23911_c2_g1_i5	gi|1041539671|ref|XP_017299604.1|	PREDICTED: alpha-tocopherol transfer protein-like [Diaphorina citri]	83	7.70E-133	482.6
1instar-TRINITY_DN23916_c0_g1_i6	gi|936690734|ref|XP_014223354.1|	PREDICTED: ATPase family AAA domain-containing protein 1-like [Trichogramma pretiosum]	51.4	5.90E-95	357.8
1instar-TRINITY_DN23916_c0_g1_i9	gi|936690734|ref|XP_014223354.1|	PREDICTED: ATPase family AAA domain-containing protein 1-like [Trichogramma pretiosum]	51.4	5.70E-95	357.8
1instar-TRINITY_DN23918_c2_g2_i1	gi|662185529|ref|XP_008477568.1|	PREDICTED: synapse-associated protein of 47 kDa-like isoform X1 [Diaphorina citri]	94.2	9.00E-113	416
1instar-TRINITY_DN23918_c2_g2_i5	gi|662185529|ref|XP_008477568.1|	PREDICTED: synapse-associated protein of 47 kDa-like isoform X1 [Diaphorina citri]	94.2	1.00E-112	416
1instar-TRINITY_DN23918_c1_g1_i5	gi|662218186|ref|XP_008483108.1|	PREDICTED: serine/threonine-protein kinase LMTK3-like, partial [Diaphorina citri]	98.5	7.20E-224	785
1instar-TRINITY_DN23918_c1_g1_i6	gi|662218186|ref|XP_008483108.1|	PREDICTED: serine/threonine-protein kinase LMTK3-like, partial [Diaphorina citri]	97.1	6.80E-193	682.6
1instar-TRINITY_DN23918_c1_g1_i2	gi|662218186|ref|XP_008483108.1|	PREDICTED: serine/threonine-protein kinase LMTK3-like, partial [Diaphorina citri]	100	5.60E-21	109
1instar-TRINITY_DN23918_c2_g1_i2	gi|662212566|ref|XP_008480026.1|	PREDICTED: CRAL-TRIO domain-containing protein C3H8.02 [Diaphorina citri]	100	2.20E-54	221.1
1instar-TRINITY_DN23918_c2_g1_i5	gi|662212566|ref|XP_008480026.1|	PREDICTED: CRAL-TRIO domain-containing protein C3H8.02 [Diaphorina citri]	100	3.00E-31	143.3
1instar-TRINITY_DN23922_c2_g1_i1	gi|939660599|ref|XP_014278208.1|	PREDICTED: putative methyltransferase NSUN6 [Halyomorpha halys]	41	8.80E-10	73.2
1instar-TRINITY_DN23922_c2_g1_i6	gi|662187506|ref|XP_008487264.1|	PREDICTED: uncharacterized protein C9E9.15-like [Diaphorina citri]	97.6	2.60E-112	414.5
1instar-TRINITY_DN23922_c2_g1_i7	gi|662218787|ref|XP_008483439.1|	PREDICTED: putative methyltransferase NSUN6, partial [Diaphorina citri]	95.1	1.10E-13	85.1
1instar-TRINITY_DN23922_c2_g1_i4	gi|939660599|ref|XP_014278208.1|	PREDICTED: putative methyltransferase NSUN6 [Halyomorpha halys]	41	5.30E-10	73.2
1instar-TRINITY_DN23922_c2_g1_i5	gi|662218787|ref|XP_008483439.1|	PREDICTED: putative methyltransferase NSUN6, partial [Diaphorina citri]	100	1.30E-77	298.9
1instar-TRINITY_DN23922_c2_g1_i8	gi|662187506|ref|XP_008487264.1|	PREDICTED: uncharacterized protein C9E9.15-like [Diaphorina citri]	97.6	2.70E-112	414.5
1instar-TRINITY_DN23922_c2_g1_i9	gi|662218787|ref|XP_008483439.1|	PREDICTED: putative methyltransferase NSUN6, partial [Diaphorina citri]	100	2.40E-27	130.6
1instar-TRINITY_DN23922_c2_g1_i10	gi|662218787|ref|XP_008483439.1|	PREDICTED: putative methyltransferase NSUN6, partial [Diaphorina citri]	100	2.50E-142	514.6
1instar-TRINITY_DN23922_c2_g1_i11	gi|662187506|ref|XP_008487264.1|	PREDICTED: uncharacterized protein C9E9.15-like [Diaphorina citri]	91.3	8.60E-110	406
1instar-TRINITY_DN23922_c2_g1_i12	gi|662218787|ref|XP_008483439.1|	PREDICTED: putative methyltransferase NSUN6, partial [Diaphorina citri]	100	3.50E-103	384.4
1instar-TRINITY_DN23922_c2_g1_i13	gi|662218787|ref|XP_008483439.1|	PREDICTED: putative methyltransferase NSUN6, partial [Diaphorina citri]	100	2.40E-142	514.6
1instar-TRINITY_DN23922_c2_g4_i11	gi|1041542672|ref|XP_017300675.1|	PREDICTED: striatin-interacting protein 2-like [Diaphorina citri]	77.8	5.60E-298	1033.1
1instar-TRINITY_DN23922_c2_g4_i17	gi|1041542672|ref|XP_017300675.1|	PREDICTED: striatin-interacting protein 2-like [Diaphorina citri]	86.2	5.30E-06	58.9
1instar-TRINITY_DN23922_c2_g4_i9	gi|1041530322|ref|XP_017297780.1|	PREDICTED: sterile alpha and TIR motif-containing protein 1 [Diaphorina citri]	95.8	0.00E+00	1608.2
1instar-TRINITY_DN23922_c2_g4_i5	gi|1041542672|ref|XP_017300675.1|	PREDICTED: striatin-interacting protein 2-like [Diaphorina citri]	80.7	0.00E+00	1255.4
1instar-TRINITY_DN23922_c2_g4_i7	gi|1041530322|ref|XP_017297780.1|	PREDICTED: sterile alpha and TIR motif-containing protein 1 [Diaphorina citri]	96.5	0.00E+00	1606.3
1instar-TRINITY_DN23924_c0_g1_i9	gi|908450007|ref|XP_013081968.1|	PREDICTED: leucine-rich repeat extensin-like protein 5, partial [Biomphalaria glabrata]	42.4	1.20E-16	95.1
1instar-TRINITY_DN23925_c0_g2_i1	gi|1041540121|ref|XP_017299757.1|	PREDICTED: uncharacterized protein LOC103509680 [Diaphorina citri]	98.3	3.30E-92	347.4
1instar-TRINITY_DN23926_c0_g1_i2	gi|646714090|gb|KDR18183.1|	NFU1 iron-sulfur cluster scaffold-like protein, mitochondrial [Zootermopsis nevadensis]	86.4	2.00E-35	158.7
1instar-TRINITY_DN23927_c1_g1_i9	gi|662222277|ref|XP_008485375.1|	PREDICTED: 5-demethoxyubiquinone hydroxylase, mitochondrial-like [Diaphorina citri]	98.5	2.00E-104	389
1instar-TRINITY_DN23927_c1_g1_i6	gi|662199563|ref|XP_008472949.1|	PREDICTED: DNA-binding protein Ewg-like [Diaphorina citri]	90.9	1.20E-205	725.7
1instar-TRINITY_DN23927_c1_g1_i1	gi|546672804|gb|ERL84560.1|	hypothetical protein D910_01989 [Dendroctonus ponderosae]	44.3	3.60E-03	51.2
1instar-TRINITY_DN23927_c1_g1_i2	gi|662222277|ref|XP_008485375.1|	PREDICTED: 5-demethoxyubiquinone hydroxylase, mitochondrial-like [Diaphorina citri]	98.5	1.90E-104	389
1instar-TRINITY_DN23927_c1_g1_i10	gi|662199563|ref|XP_008472949.1|	PREDICTED: DNA-binding protein Ewg-like [Diaphorina citri]	90.9	1.10E-205	725.7
1instar-TRINITY_DN23928_c0_g1_i4	gi|1041530388|ref|XP_017298010.1|	PREDICTED: zinc finger protein 665 [Diaphorina citri]	93.1	4.00E-156	559.7
1instar-TRINITY_DN23928_c0_g1_i1	gi|1041530388|ref|XP_017298010.1|	PREDICTED: zinc finger protein 665 [Diaphorina citri]	92.7	7.10E-156	558.9
1instar-TRINITY_DN23930_c0_g1_i1	gi|1041540897|ref|XP_017300042.1|	PREDICTED: uncharacterized protein LOC108252542 [Diaphorina citri]	73.4	2.00E-21	112.1
1instar-TRINITY_DN23936_c0_g2_i3	gi|1041552259|ref|XP_008486823.2|	PREDICTED: zinc finger protein 729-like [Diaphorina citri]	65.6	6.20E-167	596.7
1instar-TRINITY_DN23936_c0_g2_i7	gi|1041552259|ref|XP_008486823.2|	PREDICTED: zinc finger protein 729-like [Diaphorina citri]	67.1	5.40E-173	616.7
1instar-TRINITY_DN23936_c0_g2_i6	gi|1041552259|ref|XP_008486823.2|	PREDICTED: zinc finger protein 729-like [Diaphorina citri]	74.9	9.40E-71	275.8
1instar-TRINITY_DN23937_c6_g3_i10	gi|1041550208|ref|XP_008481292.2|	PREDICTED: uncharacterized protein LOC103518019 [Diaphorina citri]	98.9	4.00E-93	350.9
1instar-TRINITY_DN23937_c6_g3_i11	gi|1041550208|ref|XP_008481292.2|	PREDICTED: uncharacterized protein LOC103518019 [Diaphorina citri]	100	4.20E-15	91.3
1instar-TRINITY_DN23937_c6_g3_i5	gi|1041550208|ref|XP_008481292.2|	PREDICTED: uncharacterized protein LOC103518019 [Diaphorina citri]	98.9	3.90E-93	350.9
1instar-TRINITY_DN23937_c6_g3_i2	gi|1041550208|ref|XP_008481292.2|	PREDICTED: uncharacterized protein LOC103518019 [Diaphorina citri]	99.5	4.20E-104	387.5
1instar-TRINITY_DN23938_c3_g1_i3	gi|662217602|ref|XP_008482789.1|	PREDICTED: dolichol kinase [Diaphorina citri]	97.7	4.10E-42	180.6
1instar-TRINITY_DN23939_c0_g1_i2	gi|646697981|gb|KDR09383.1|	Protein phosphatase 1E [Zootermopsis nevadensis]	43.3	1.40E-47	199.1
1instar-TRINITY_DN23941_c0_g2_i1	gi|662190651|ref|XP_008468100.1|	PREDICTED: zinc finger protein-like [Diaphorina citri]	62.8	9.40E-19	104.4
1instar-TRINITY_DN23942_c4_g1_i2	gi|662221649|ref|XP_008485028.1|	PREDICTED: uncharacterized protein LOC103521698 [Diaphorina citri]	97.5	3.10E-105	391.3
1instar-TRINITY_DN23943_c3_g1_i2	gi|443711509|gb|ELU05258.1|	hypothetical protein CAPTEDRAFT_127115, partial [Capitella teleta]	33.3	1.90E-12	82
1instar-TRINITY_DN23943_c3_g1_i6	gi|589904466|dbj|GAF62469.1|	TPR domain protein in aerotolerance operon [Psychrobacter sp. JCM 18903]	35.5	1.50E-10	74.7
1instar-TRINITY_DN23943_c3_g1_i4	gi|589904466|dbj|GAF62469.1|	TPR domain protein in aerotolerance operon [Psychrobacter sp. JCM 18903]	40.6	7.30E-08	65.9
1instar-TRINITY_DN23944_c0_g1_i6	gi|662210076|ref|XP_008478662.1|	PREDICTED: trichohyalin-like [Diaphorina citri]	62.8	1.90E-18	100.5
1instar-TRINITY_DN23944_c0_g1_i3	gi|662210076|ref|XP_008478662.1|	PREDICTED: trichohyalin-like [Diaphorina citri]	82.8	6.10E-113	416
1instar-TRINITY_DN23944_c0_g2_i2	gi|662209679|ref|XP_008478451.1|	PREDICTED: ejaculatory bulb-specific protein 3-like [Diaphorina citri]	100	5.20E-33	149.4
1instar-TRINITY_DN23945_c4_g1_i2	gi|758213804|gb|AJO62215.1|	chemosensory protein CSP9 [Tenebrio molitor]	66.1	1.80E-12	82.8
1instar-TRINITY_DN23945_c5_g2_i2	gi|1041531862|ref|XP_008481368.2|	PREDICTED: uncharacterized protein LOC103518087 [Diaphorina citri]	94.1	2.70E-97	364
1instar-TRINITY_DN23946_c0_g2_i1	gi|1041544057|ref|XP_017301176.1|	PREDICTED: uncharacterized protein LOC103513118 [Diaphorina citri]	82.7	1.40E-79	305.1
1instar-TRINITY_DN23947_c0_g5_i2	gi|1041544512|ref|XP_017301337.1|	PREDICTED: uncharacterized protein LOC108252907 [Diaphorina citri]	99.6	6.00E-160	572
1instar-TRINITY_DN23947_c0_g2_i3	gi|662193158|ref|XP_008469470.1|	PREDICTED: protein deltex [Diaphorina citri]	92.1	2.40E-125	458.8
1instar-TRINITY_DN23947_c0_g2_i5	gi|270011975|gb|EFA08423.1|	hypothetical protein TcasGA2_TC006070 [Tribolium castaneum]	44.7	6.90E-95	356.7
1instar-TRINITY_DN23949_c1_g1_i1	gi|1041534864|ref|XP_017297986.1|	PREDICTED: uncharacterized protein LOC103505608 [Diaphorina citri]	93.4	7.50E-59	236.5
1instar-TRINITY_DN23949_c1_g1_i3	gi|662187326|ref|XP_008486531.1|	PREDICTED: phospholipase A1 member A [Diaphorina citri]	94.6	3.30E-43	184.5
1instar-TRINITY_DN23949_c1_g6_i1	gi|1041530637|ref|XP_017298946.1|	PREDICTED: dopamine N-acetyltransferase-like [Diaphorina citri]	100	1.40E-119	440.3
1instar-TRINITY_DN23950_c7_g2_i4	gi|936587886|ref|XP_014207348.1|	PREDICTED: triple functional domain protein-like [Copidosoma floridanum]	71.1	1.30E-03	52.4
1instar-TRINITY_DN23951_c1_g1_i9	gi|662199523|ref|XP_008472927.1|	PREDICTED: longitudinals lacking protein, isoforms H/M/V [Diaphorina citri]	73.2	3.30E-72	281.6
1instar-TRINITY_DN23951_c1_g1_i5	gi|662199523|ref|XP_008472927.1|	PREDICTED: longitudinals lacking protein, isoforms H/M/V [Diaphorina citri]	69.1	6.60E-55	223
1instar-TRINITY_DN23951_c1_g1_i7	gi|1041535320|ref|XP_017298142.1|	PREDICTED: zinc finger and BTB domain-containing protein 24-like [Diaphorina citri]	62.6	4.80E-29	137.9
1instar-TRINITY_DN23951_c1_g1_i6	gi|662199523|ref|XP_008472927.1|	PREDICTED: longitudinals lacking protein, isoforms H/M/V [Diaphorina citri]	73.2	2.30E-72	281.6
1instar-TRINITY_DN23952_c3_g3_i5	gi|1041547508|ref|XP_017302388.1|	PREDICTED: eukaryotic translation initiation factor 3 subunit L [Diaphorina citri]	85.7	6.70E-12	79.3
1instar-TRINITY_DN23952_c3_g3_i1	gi|1041547508|ref|XP_017302388.1|	PREDICTED: eukaryotic translation initiation factor 3 subunit L [Diaphorina citri]	85.7	1.10E-11	79.3
1instar-TRINITY_DN23952_c3_g3_i3	gi|662214181|ref|XP_008480910.1|	PREDICTED: craniofacial development protein 2-like [Diaphorina citri]	94.8	1.50E-155	559.3
1instar-TRINITY_DN23952_c3_g3_i2	gi|768432119|ref|XP_011557369.1|	PREDICTED: RNA-directed DNA polymerase from mobile element jockey-like [Plutella xylostella]	43.6	3.60E-29	138.3
1instar-TRINITY_DN23953_c1_g1_i4	gi|1041541404|ref|XP_017300223.1|	PREDICTED: glucose dehydrogenase [FAD, quinone]-like [Diaphorina citri]	93.1	3.20E-07	63.2
1instar-TRINITY_DN23953_c1_g1_i3	gi|1041541404|ref|XP_017300223.1|	PREDICTED: glucose dehydrogenase [FAD, quinone]-like [Diaphorina citri]	98.5	1.70E-28	134.4
1instar-TRINITY_DN23953_c1_g1_i2	gi|1041541404|ref|XP_017300223.1|	PREDICTED: glucose dehydrogenase [FAD, quinone]-like [Diaphorina citri]	98.5	1.80E-28	134.4
1instar-TRINITY_DN23958_c2_g5_i1	gi|1041550992|ref|XP_008482095.2|	PREDICTED: UDP-xylose and UDP-N-acetylglucosamine transporter-like [Diaphorina citri]	88.2	5.20E-06	60.1
1instar-TRINITY_DN23959_c0_g1_i5	gi|1041530667|ref|XP_017299020.1|	PREDICTED: protein dachsous [Diaphorina citri]	80	5.60E-18	99.4
1instar-TRINITY_DN23959_c0_g1_i1	gi|1041530667|ref|XP_017299020.1|	PREDICTED: protein dachsous [Diaphorina citri]	79.4	3.70E-22	114
1instar-TRINITY_DN23959_c0_g1_i2	gi|1041530667|ref|XP_017299020.1|	PREDICTED: protein dachsous [Diaphorina citri]	59.5	2.30E-15	90.5
1instar-TRINITY_DN23959_c0_g1_i3	gi|1041530667|ref|XP_017299020.1|	PREDICTED: protein dachsous [Diaphorina citri]	72	5.20E-14	86.3
1instar-TRINITY_DN23960_c1_g3_i1	gi|662183138|ref|XP_008473149.1|	PREDICTED: ell-associated factor Eaf [Diaphorina citri]	93.8	7.60E-104	386.7
1instar-TRINITY_DN23960_c2_g1_i3	gi|1041549174|ref|XP_017302986.1|	PREDICTED: rap guanine nucleotide exchange factor 4, partial [Diaphorina citri]	96.7	4.80E-08	68.2
1instar-TRINITY_DN23961_c0_g1_i5	gi|1041545987|ref|XP_017301819.1|	PREDICTED: LIM/homeobox protein Awh-like [Diaphorina citri]	70.5	2.00E-113	419.1
1instar-TRINITY_DN23963_c0_g2_i1	gi|1036884315|ref|XP_017093493.1|	PREDICTED: Down syndrome cell adhesion molecule-like protein Dscam2 isoform X14 [Drosophila bipectinata]	73.9	5.00E-41	175.6
1instar-TRINITY_DN23963_c0_g2_i5	gi|116007590|ref|NP_001036491.1|	down syndrome cell adhesion molecule 1, isoform Y [Drosophila melanogaster]	73.6	1.60E-46	194.1
1instar-TRINITY_DN23963_c0_g2_i4	gi|1036073673|ref|XP_016940672.1|	PREDICTED: Down syndrome cell adhesion molecule-like protein Dscam2 isoform X4 [Drosophila suzukii]	72.5	1.40E-48	201.1
1instar-TRINITY_DN23963_c0_g2_i7	gi|1036073673|ref|XP_016940672.1|	PREDICTED: Down syndrome cell adhesion molecule-like protein Dscam2 isoform X4 [Drosophila suzukii]	72.3	3.90E-48	199.5
1instar-TRINITY_DN23963_c0_g2_i6	gi|1036073673|ref|XP_016940672.1|	PREDICTED: Down syndrome cell adhesion molecule-like protein Dscam2 isoform X4 [Drosophila suzukii]	71.9	2.30E-41	176.8
1instar-TRINITY_DN23963_c0_g3_i2	gi|1008451698|ref|XP_015838879.1|	PREDICTED: Down syndrome cell adhesion molecule isoform X7 [Tribolium castaneum]	74.8	1.60E-62	248.1
1instar-TRINITY_DN23964_c1_g1_i1	gi|926239473|ref|WP_053577768.1|	hypothetical protein AMC77_00780 [Candidatus Profftella armatura]	100	1.10E-34	154.1
1instar-TRINITY_DN23966_c2_g2_i23	gi|662200604|ref|XP_008473520.1|	PREDICTED: pumilio homolog 1-like [Diaphorina citri]	100	9.80E-107	396.7
1instar-TRINITY_DN23966_c2_g2_i32	gi|939249008|ref|XP_014244014.1|	PREDICTED: pumilio homolog 2 isoform X2 [Cimex lectularius]	66.9	1.10E-242	849.4
1instar-TRINITY_DN23966_c2_g2_i10	gi|939664799|ref|XP_014279846.1|	PREDICTED: pumilio homolog 2 isoform X1 [Halyomorpha halys]	61.8	1.10E-15	92
1instar-TRINITY_DN23966_c2_g2_i28	gi|1041554201|ref|XP_008485254.2|	PREDICTED: uncharacterized protein LOC103521927 [Diaphorina citri]	68.3	4.60E-42	180.6
1instar-TRINITY_DN23966_c2_g2_i29	gi|939249008|ref|XP_014244014.1|	PREDICTED: pumilio homolog 2 isoform X2 [Cimex lectularius]	66.7	2.20E-243	851.7
1instar-TRINITY_DN23966_c2_g2_i1	gi|1041554201|ref|XP_008485254.2|	PREDICTED: uncharacterized protein LOC103521927 [Diaphorina citri]	68.3	3.70E-42	180.6
1instar-TRINITY_DN23966_c2_g2_i4	gi|939249024|ref|XP_014244022.1|	PREDICTED: maternal protein pumilio isoform X9 [Cimex lectularius]	70.3	7.80E-234	819.7
1instar-TRINITY_DN23966_c2_g2_i6	gi|939249024|ref|XP_014244022.1|	PREDICTED: maternal protein pumilio isoform X9 [Cimex lectularius]	70.3	7.40E-234	819.7
1instar-TRINITY_DN23969_c3_g2_i1	gi|1041543297|ref|XP_008475439.2|	PREDICTED: hydrocephalus-inducing protein-like [Diaphorina citri]	64.4	3.70E-06	60.5
1instar-TRINITY_DN23969_c2_g1_i3	gi|662193831|ref|XP_008469838.1|	PREDICTED: uncharacterized protein LOC103507166 isoform X2 [Diaphorina citri]	82	1.60E-111	412.1
1instar-TRINITY_DN23969_c2_g1_i4	gi|662193831|ref|XP_008469838.1|	PREDICTED: uncharacterized protein LOC103507166 isoform X2 [Diaphorina citri]	90.8	2.70E-74	287.7
1instar-TRINITY_DN23969_c2_g1_i5	gi|662193829|ref|XP_008469837.1|	PREDICTED: uncharacterized protein LOC103507166 isoform X1 [Diaphorina citri]	83.2	1.20E-121	445.7
1instar-TRINITY_DN23975_c0_g1_i1	gi|1041551717|ref|XP_017303694.1|	PREDICTED: RNA-directed DNA polymerase from mobile element jockey-like [Diaphorina citri]	83.3	3.20E-04	53.9
1instar-TRINITY_DN23975_c5_g1_i1	gi|1041551750|ref|XP_017303707.1|	PREDICTED: uncharacterized protein LOC103519475 isoform X2 [Diaphorina citri]	98.3	8.00E-22	112.5
1instar-TRINITY_DN23975_c5_g1_i3	gi|662217594|ref|XP_008482785.1|	PREDICTED: uncharacterized protein LOC103519475 isoform X1 [Diaphorina citri]	96.7	2.00E-94	354.8
1instar-TRINITY_DN23975_c5_g1_i2	gi|972211386|ref|XP_015188106.1|	PREDICTED: mediator of RNA polymerase II transcription subunit 20 [Polistes dominula]	73.8	6.10E-85	323.6
1instar-TRINITY_DN23975_c5_g1_i5	gi|662213630|ref|XP_008480611.1|	PREDICTED: uncharacterized protein LOC103517362 isoform X1 [Diaphorina citri]	100	1.70E-76	295
1instar-TRINITY_DN23975_c5_g1_i4	gi|662217594|ref|XP_008482785.1|	PREDICTED: uncharacterized protein LOC103519475 isoform X1 [Diaphorina citri]	97.6	1.00E-158	568.5
1instar-TRINITY_DN23977_c2_g2_i2	gi|1041538756|ref|XP_017299261.1|	PREDICTED: ras-specific guanine nucleotide-releasing factor 2-like [Diaphorina citri]	59.2	1.40E-24	122.5
1instar-TRINITY_DN23977_c2_g3_i2	gi|328701300|ref|XP_001945365.2|	PREDICTED: ABC transporter G family member 23 [Acyrthosiphon pisum]	59.2	1.10E-12	83.6
1instar-TRINITY_DN23977_c1_g1_i4	gi|662184706|ref|XP_008473265.1|	PREDICTED: uncharacterized transmembrane protein DDB_G0289901-like [Diaphorina citri]	57.3	1.40E-18	101.7
1instar-TRINITY_DN23979_c4_g5_i2	gi|1041538275|ref|XP_017299090.1|	PREDICTED: uncharacterized protein LOC103508079 [Diaphorina citri]	88.5	2.20E-03	50.8
1instar-TRINITY_DN23980_c2_g2_i3	gi|662217706|ref|XP_008482846.1|	PREDICTED: ABC transporter G family member 20, partial [Diaphorina citri]	100	2.70E-05	59.3
1instar-TRINITY_DN23980_c2_g1_i1	gi|1041541290|ref|XP_008473608.2|	PREDICTED: protein croquemort-like [Diaphorina citri]	92.6	2.50E-226	794.3
1instar-TRINITY_DN23983_c3_g1_i2	gi|662218693|ref|XP_008483386.1|	PREDICTED: protein takeout-like, partial [Diaphorina citri]	98.4	6.80E-61	243.8
1instar-TRINITY_DN23984_c5_g2_i2	gi|1041550325|ref|XP_008481405.2|	PREDICTED: uncharacterized protein LOC103518129 [Diaphorina citri]	40	9.20E-16	92.8
1instar-TRINITY_DN23985_c1_g1_i2	gi|835933953|ref|XP_012699440.1|	PREDICTED: LOW QUALITY PROTEIN: family of serine hydrolases 3-like [Setaria italica]	96.9	3.20E-63	250.4
1instar-TRINITY_DN23991_c0_g1_i1	gi|662200241|ref|XP_008473319.1|	PREDICTED: uncharacterized protein LOC103510441 isoform X1 [Diaphorina citri]	100	1.80E-07	65.1
1instar-TRINITY_DN23992_c0_g1_i20	gi|1041538743|ref|XP_017299259.1|	PREDICTED: glyoxylate reductase/hydroxypyruvate reductase [Diaphorina citri]	98.8	2.00E-39	171
1instar-TRINITY_DN23992_c0_g1_i19	gi|662196404|ref|XP_008471232.1|	PREDICTED: uncharacterized protein CG4449 [Diaphorina citri]	74.9	6.40E-138	500.4
1instar-TRINITY_DN23992_c0_g1_i13	gi|1041538743|ref|XP_017299259.1|	PREDICTED: glyoxylate reductase/hydroxypyruvate reductase [Diaphorina citri]	98.7	1.20E-82	315.8
1instar-TRINITY_DN23992_c0_g2_i3	gi|1041538743|ref|XP_017299259.1|	PREDICTED: glyoxylate reductase/hydroxypyruvate reductase [Diaphorina citri]	92.1	3.60E-26	126.3
1instar-TRINITY_DN23992_c0_g2_i4	gi|1041538743|ref|XP_017299259.1|	PREDICTED: glyoxylate reductase/hydroxypyruvate reductase [Diaphorina citri]	92.1	3.90E-26	126.3
1instar-TRINITY_DN23993_c2_g2_i1	gi|662209017|ref|XP_008478091.1|	PREDICTED: LOW QUALITY PROTEIN: sodium channel protein 60E-like, partial [Diaphorina citri]	92.9	2.40E-266	926.8
1instar-TRINITY_DN23993_c2_g1_i3	gi|662210196|ref|XP_008478728.1|	PREDICTED: density-regulated protein homolog isoform X3 [Diaphorina citri]	94.5	1.80E-94	355.9
1instar-TRINITY_DN23993_c2_g1_i9	gi|662210196|ref|XP_008478728.1|	PREDICTED: density-regulated protein homolog isoform X3 [Diaphorina citri]	94.5	1.80E-94	355.9
1instar-TRINITY_DN23993_c2_g8_i1	gi|939255061|ref|XP_014247267.1|	PREDICTED: sodium channel protein 60E-like isoform X1 [Cimex lectularius]	74.7	7.90E-171	609.4
1instar-TRINITY_DN23993_c2_g9_i1	gi|662209017|ref|XP_008478091.1|	PREDICTED: LOW QUALITY PROTEIN: sodium channel protein 60E-like, partial [Diaphorina citri]	83	4.50E-36	160.2
1instar-TRINITY_DN23996_c0_g1_i1	gi|1041549264|ref|XP_017303016.1|	PREDICTED: uncharacterized protein LOC108253482 [Diaphorina citri]	88.7	8.20E-250	872.8
1instar-TRINITY_DN23996_c0_g1_i2	gi|1041549264|ref|XP_017303016.1|	PREDICTED: uncharacterized protein LOC108253482 [Diaphorina citri]	74	5.60E-27	131
1instar-TRINITY_DN23999_c0_g1_i4	gi|1041531822|ref|XP_017303042.1|	PREDICTED: collagen alpha-5(IV) chain-like, partial [Diaphorina citri]	94.8	7.90E-137	496.9
1instar-TRINITY_DN23999_c0_g1_i5	gi|1041531822|ref|XP_017303042.1|	PREDICTED: collagen alpha-5(IV) chain-like, partial [Diaphorina citri]	94.8	7.90E-137	496.9
1instar-TRINITY_DN23999_c0_g1_i6	gi|1041531822|ref|XP_017303042.1|	PREDICTED: collagen alpha-5(IV) chain-like, partial [Diaphorina citri]	94.8	5.60E-137	496.9
1instar-TRINITY_DN23999_c0_g1_i7	gi|1041545924|ref|XP_017301797.1|	PREDICTED: collagen alpha-2(IV) chain-like [Diaphorina citri]	88.3	2.20E-80	308.5
1instar-TRINITY_DN23999_c0_g1_i1	gi|1041531822|ref|XP_017303042.1|	PREDICTED: collagen alpha-5(IV) chain-like, partial [Diaphorina citri]	85.8	2.40E-137	498
1instar-TRINITY_DN23999_c0_g1_i14	gi|1041531822|ref|XP_017303042.1|	PREDICTED: collagen alpha-5(IV) chain-like, partial [Diaphorina citri]	94.8	6.10E-137	496.9
1instar-TRINITY_DN23999_c0_g1_i12	gi|1041545924|ref|XP_017301797.1|	PREDICTED: collagen alpha-2(IV) chain-like [Diaphorina citri]	88.3	2.20E-80	308.5
1instar-TRINITY_DN23999_c0_g1_i11	gi|1041531822|ref|XP_017303042.1|	PREDICTED: collagen alpha-5(IV) chain-like, partial [Diaphorina citri]	85.8	2.50E-137	498
1instar-TRINITY_DN24000_c5_g1_i3	gi|1041539907|ref|XP_017299686.1|	PREDICTED: programmed cell death protein 6 isoform X1 [Diaphorina citri]	93.8	8.20E-101	376.7
1instar-TRINITY_DN24000_c5_g1_i2	gi|1041539907|ref|XP_017299686.1|	PREDICTED: programmed cell death protein 6 isoform X1 [Diaphorina citri]	91.5	1.30E-100	376.3
1instar-TRINITY_DN24000_c4_g1_i3	gi|817185086|ref|XP_012284907.1|	PREDICTED: synaptosomal-associated protein 29 [Orussus abietinus]	41.5	7.40E-46	194.1
1instar-TRINITY_DN24003_c0_g1_i6	gi|662201583|ref|XP_008474048.1|	PREDICTED: protogenin-like [Diaphorina citri]	98.9	4.70E-42	182.2
1instar-TRINITY_DN24003_c0_g1_i1	gi|662201583|ref|XP_008474048.1|	PREDICTED: protogenin-like [Diaphorina citri]	98.9	4.80E-42	182.2
1instar-TRINITY_DN24003_c0_g3_i1	gi|939264943|ref|XP_014252494.1|	PREDICTED: protogenin B-like isoform X1 [Cimex lectularius]	36.4	2.10E-102	382.5
1instar-TRINITY_DN24006_c1_g1_i1	gi|662191286|ref|XP_008468452.1|	PREDICTED: uncharacterized protein LOC103505864 [Diaphorina citri]	100	2.50E-35	158.7
1instar-TRINITY_DN24006_c2_g1_i4	gi|646713767|gb|KDR17988.1|	ER degradation-enhancing alpha-mannosidase-like 1 [Zootermopsis nevadensis]	64.3	1.30E-151	546.2
1instar-TRINITY_DN24006_c2_g1_i9	gi|646713767|gb|KDR17988.1|	ER degradation-enhancing alpha-mannosidase-like 1 [Zootermopsis nevadensis]	66.6	1.10E-118	436
1instar-TRINITY_DN24006_c2_g1_i12	gi|646713767|gb|KDR17988.1|	ER degradation-enhancing alpha-mannosidase-like 1 [Zootermopsis nevadensis]	61.5	6.80E-66	260
1instar-TRINITY_DN24006_c2_g1_i14	gi|676467488|ref|XP_009057904.1|	hypothetical protein LOTGIDRAFT_105585 [Lottia gigantea]	39.8	4.90E-09	70.5
1instar-TRINITY_DN24008_c4_g1_i1	gi|985393845|ref|XP_015364294.1|	PREDICTED: oxidation resistance protein 1 isoform X5 [Diuraphis noxia]	64.6	9.90E-25	122.1
1instar-TRINITY_DN24008_c4_g1_i6	gi|662195657|ref|XP_008470829.1|	PREDICTED: uncharacterized protein LOC103508072 [Diaphorina citri]	91.9	1.30E-111	412.5
1instar-TRINITY_DN24009_c1_g1_i5	gi|662205024|ref|XP_008475910.1|	PREDICTED: serine protease snake-like isoform X2 [Diaphorina citri]	98.4	5.60E-101	377.1
1instar-TRINITY_DN24010_c0_g1_i5	gi|1041549075|ref|XP_017302951.1|	PREDICTED: atrial natriuretic peptide receptor 2-like [Diaphorina citri]	97.8	1.60E-17	99
1instar-TRINITY_DN24010_c0_g1_i1	gi|1041541540|ref|XP_017300270.1|	PREDICTED: uncharacterized protein LOC103510900 [Diaphorina citri]	96.6	3.10E-22	114
1instar-TRINITY_DN24010_c0_g1_i3	gi|1041549075|ref|XP_017302951.1|	PREDICTED: atrial natriuretic peptide receptor 2-like [Diaphorina citri]	95.4	7.80E-187	662.9
1instar-TRINITY_DN24012_c0_g1_i1	gi|1041535397|ref|XP_017298170.1|	PREDICTED: tyrosine decarboxylase-like [Diaphorina citri]	95.8	3.70E-265	923.3
1instar-TRINITY_DN24015_c0_g1_i5	gi|662194430|ref|XP_008470165.1|	PREDICTED: putative uncharacterized protein DDB_G0289263 [Diaphorina citri]	85.2	1.70E-288	1001.5
1instar-TRINITY_DN24017_c0_g1_i3	gi|1041546257|ref|XP_017301920.1|	PREDICTED: glucose dehydrogenase [FAD, quinone]-like [Diaphorina citri]	66	1.20E-214	755.4
1instar-TRINITY_DN24018_c0_g1_i1	gi|1041530898|ref|XP_017299822.1|	PREDICTED: dynein intermediate chain 3, ciliary [Diaphorina citri]	96.4	9.00E-06	58.9
1instar-TRINITY_DN24018_c4_g1_i1	gi|662205161|ref|XP_008475982.1|	PREDICTED: probable WRKY transcription factor protein 1 [Diaphorina citri]	58.3	2.50E-35	157.9
1instar-TRINITY_DN24018_c4_g1_i3	gi|662205161|ref|XP_008475982.1|	PREDICTED: probable WRKY transcription factor protein 1 [Diaphorina citri]	57.8	3.30E-34	154.1
1instar-TRINITY_DN24018_c6_g2_i2	gi|662193827|ref|XP_008469836.1|	PREDICTED: cilia- and flagella-associated protein 20 [Diaphorina citri]	100	2.30E-105	392.1
1instar-TRINITY_DN24018_c6_g2_i1	gi|662193827|ref|XP_008469836.1|	PREDICTED: cilia- and flagella-associated protein 20 [Diaphorina citri]	100	2.30E-105	392.1
1instar-TRINITY_DN24019_c3_g3_i1	gi|662183397|ref|XP_008486064.1|	PREDICTED: LOW QUALITY PROTEIN: probable nuclear hormone receptor HR38 [Diaphorina citri]	76.3	1.10E-177	632.5
1instar-TRINITY_DN24019_c3_g4_i4	gi|970894568|ref|XP_015112729.1|	PREDICTED: farnesyl pyrophosphate synthase [Diachasma alloeum]	68.1	3.80E-71	277.3
1instar-TRINITY_DN24019_c3_g4_i1	gi|662198057|ref|XP_008472135.1|	PREDICTED: farnesyl pyrophosphate synthase [Diaphorina citri]	92.7	4.20E-150	540.4
1instar-TRINITY_DN24019_c2_g2_i2	gi|662187765|ref|XP_008487527.1|	PREDICTED: uncharacterized protein LOC103524291 [Diaphorina citri]	98.1	1.00E-84	322.8
1instar-TRINITY_DN24020_c2_g1_i4	gi|662213408|ref|XP_008480490.1|	PREDICTED: gastrula zinc finger protein XlCGF26.1-like [Diaphorina citri]	58.6	4.40E-110	407.9
1instar-TRINITY_DN2457_c0_g1_i1	gi|1041544512|ref|XP_017301337.1|	PREDICTED: uncharacterized protein LOC108252907 [Diaphorina citri]	100	5.20E-107	396.4
1instar-TRINITY_DN24025_c2_g1_i1	gi|662213706|ref|XP_008480653.1|	PREDICTED: protein sarah isoform X2 [Diaphorina citri]	100	1.10E-117	432.6
1instar-TRINITY_DN24027_c1_g5_i2	gi|1041553074|ref|XP_017304107.1|	PREDICTED: bromodomain-containing protein 8-like, partial [Diaphorina citri]	63.4	1.60E-16	94.7
1instar-TRINITY_DN24028_c3_g1_i3	gi|1041553327|ref|XP_017304160.1|	PREDICTED: Golgi resident protein GCP60 isoform X1 [Diaphorina citri]	92.4	9.70E-180	639.8
1instar-TRINITY_DN24028_c3_g1_i2	gi|1041553327|ref|XP_017304160.1|	PREDICTED: Golgi resident protein GCP60 isoform X1 [Diaphorina citri]	92.4	9.90E-180	639.8
1instar-TRINITY_DN24031_c4_g1_i9	gi|298204341|gb|ADI61819.1|	endonuclease-reverse transcriptase [Bombyx mori]	50	6.00E-29	136.7
1instar-TRINITY_DN24032_c0_g1_i6	gi|662194366|ref|XP_008470130.1|	PREDICTED: lactoylglutathione lyase isoform X4 [Diaphorina citri]	98.7	2.30E-84	322.4
1instar-TRINITY_DN24032_c0_g1_i1	gi|662194366|ref|XP_008470130.1|	PREDICTED: lactoylglutathione lyase isoform X4 [Diaphorina citri]	100	9.90E-49	204.1
1instar-TRINITY_DN24032_c0_g1_i12	gi|662194366|ref|XP_008470130.1|	PREDICTED: lactoylglutathione lyase isoform X4 [Diaphorina citri]	100	9.80E-49	204.1
1instar-TRINITY_DN24033_c2_g3_i1	gi|1041530213|ref|XP_008487805.2|	PREDICTED: zinc finger protein 37 homolog [Diaphorina citri]	91.5	9.00E-22	112.1
1instar-TRINITY_DN24033_c2_g1_i8	gi|1041530213|ref|XP_008487805.2|	PREDICTED: zinc finger protein 37 homolog [Diaphorina citri]	90.9	1.60E-13	84.3
1instar-TRINITY_DN24033_c2_g1_i10	gi|1041530213|ref|XP_008487805.2|	PREDICTED: zinc finger protein 37 homolog [Diaphorina citri]	92.3	2.20E-11	77.4
1instar-TRINITY_DN24034_c0_g1_i4	gi|662194221|ref|XP_008470051.1|	PREDICTED: V-type proton ATPase subunit D [Diaphorina citri]	95.5	1.40E-119	438.7
1instar-TRINITY_DN24034_c0_g1_i2	gi|662194221|ref|XP_008470051.1|	PREDICTED: V-type proton ATPase subunit D [Diaphorina citri]	95.5	1.30E-119	438.7
1instar-TRINITY_DN24035_c3_g1_i3	gi|662202539|ref|XP_008474569.1|	PREDICTED: ectopic P granules protein 3-like [Diaphorina citri]	78.1	8.10E-04	54.3
1instar-TRINITY_DN24035_c3_g1_i1	gi|662202539|ref|XP_008474569.1|	PREDICTED: ectopic P granules protein 3-like [Diaphorina citri]	69.2	6.50E-10	74.3
1instar-TRINITY_DN24035_c2_g3_i1	gi|662196484|ref|XP_008471274.1|	PREDICTED: uncharacterized protein LOC103508501 [Diaphorina citri]	93.5	5.60E-106	393.7
1instar-TRINITY_DN24036_c0_g2_i1	gi|1041539718|ref|XP_017299623.1|	PREDICTED: uncharacterized HIT-like protein bbp_327 [Diaphorina citri]	100	2.50E-69	272.7
1instar-TRINITY_DN24038_c1_g1_i8	gi|1041535157|ref|XP_017298086.1|	PREDICTED: proline-rich extensin-like protein EPR1 [Diaphorina citri]	44.9	5.70E-86	328.2
1instar-TRINITY_DN24038_c1_g1_i5	gi|1041535157|ref|XP_017298086.1|	PREDICTED: proline-rich extensin-like protein EPR1 [Diaphorina citri]	81.2	4.90E-63	249.2
1instar-TRINITY_DN24038_c1_g1_i3	gi|1041535157|ref|XP_017298086.1|	PREDICTED: proline-rich extensin-like protein EPR1 [Diaphorina citri]	38.4	5.00E-72	281.6
1instar-TRINITY_DN24038_c1_g1_i2	gi|1041535157|ref|XP_017298086.1|	PREDICTED: proline-rich extensin-like protein EPR1 [Diaphorina citri]	39.9	7.60E-69	271.6
1instar-TRINITY_DN24038_c1_g1_i24	gi|1041535157|ref|XP_017298086.1|	PREDICTED: proline-rich extensin-like protein EPR1 [Diaphorina citri]	73	2.60E-79	303.5
1instar-TRINITY_DN24038_c1_g1_i20	gi|1041535157|ref|XP_017298086.1|	PREDICTED: proline-rich extensin-like protein EPR1 [Diaphorina citri]	42.1	1.20E-86	329.7
1instar-TRINITY_DN24038_c1_g1_i23	gi|1041535157|ref|XP_017298086.1|	PREDICTED: proline-rich extensin-like protein EPR1 [Diaphorina citri]	40.5	7.10E-72	281.6
1instar-TRINITY_DN24038_c1_g1_i15	gi|1041535157|ref|XP_017298086.1|	PREDICTED: proline-rich extensin-like protein EPR1 [Diaphorina citri]	48	3.40E-51	212.2
1instar-TRINITY_DN24038_c1_g1_i16	gi|1041535157|ref|XP_017298086.1|	PREDICTED: proline-rich extensin-like protein EPR1 [Diaphorina citri]	43.4	5.30E-73	285.4
1instar-TRINITY_DN24038_c1_g1_i11	gi|1041535157|ref|XP_017298086.1|	PREDICTED: proline-rich extensin-like protein EPR1 [Diaphorina citri]	62.9	1.80E-64	256.1
1instar-TRINITY_DN24038_c1_g1_i10	gi|1041535157|ref|XP_017298086.1|	PREDICTED: proline-rich extensin-like protein EPR1 [Diaphorina citri]	40.4	1.60E-74	290.4
1instar-TRINITY_DN24038_c1_g1_i13	gi|1041535157|ref|XP_017298086.1|	PREDICTED: proline-rich extensin-like protein EPR1 [Diaphorina citri]	51.2	2.60E-29	136.7
1instar-TRINITY_DN24038_c1_g1_i19	gi|1041535157|ref|XP_017298086.1|	PREDICTED: proline-rich extensin-like protein EPR1 [Diaphorina citri]	62.4	1.90E-61	244.2
1instar-TRINITY_DN24038_c1_g1_i18	gi|1041535157|ref|XP_017298086.1|	PREDICTED: proline-rich extensin-like protein EPR1 [Diaphorina citri]	44.4	1.70E-88	335.9
1instar-TRINITY_DN24039_c0_g1_i1	gi|662218768|ref|XP_008483429.1|	PREDICTED: protein mothers against dpp, partial [Diaphorina citri]	91.9	6.80E-234	819.3
1instar-TRINITY_DN24041_c0_g1_i3	gi|646695564|gb|KDR08378.1|	40S ribosomal protein S5a [Zootermopsis nevadensis]	92.4	8.10E-103	382.5
1instar-TRINITY_DN24042_c0_g4_i3	gi|662187057|ref|XP_008485222.1|	PREDICTED: esterase FE4-like [Diaphorina citri]	97.3	1.40E-161	578.6
1instar-TRINITY_DN24042_c0_g4_i1	gi|662187057|ref|XP_008485222.1|	PREDICTED: esterase FE4-like [Diaphorina citri]	79.8	5.50E-70	273.5
1instar-TRINITY_DN24042_c0_g4_i5	gi|662187057|ref|XP_008485222.1|	PREDICTED: esterase FE4-like [Diaphorina citri]	99.7	9.10E-209	735.7
1instar-TRINITY_DN24042_c0_g4_i4	gi|662187057|ref|XP_008485222.1|	PREDICTED: esterase FE4-like [Diaphorina citri]	99.7	9.20E-209	735.7
1instar-TRINITY_DN24042_c0_g1_i8	gi|662200089|ref|XP_008473238.1|	PREDICTED: popeye domain-containing protein 3 [Diaphorina citri]	100	4.30E-16	95.1
1instar-TRINITY_DN24042_c0_g1_i12	gi|662200089|ref|XP_008473238.1|	PREDICTED: popeye domain-containing protein 3 [Diaphorina citri]	100	4.20E-16	95.1
1instar-TRINITY_DN24042_c0_g1_i13	gi|939690884|ref|XP_014289440.1|	PREDICTED: popeye domain-containing protein 3-like isoform X1 [Halyomorpha halys]	50	1.00E-05	60.1
1instar-TRINITY_DN24042_c0_g1_i11	gi|662200089|ref|XP_008473238.1|	PREDICTED: popeye domain-containing protein 3 [Diaphorina citri]	100	1.30E-15	92.8
1instar-TRINITY_DN24042_c0_g2_i2	gi|662205272|ref|XP_008476041.1|	PREDICTED: protein Smaug homolog 1 [Diaphorina citri]	94.8	9.60E-159	570.1
1instar-TRINITY_DN24048_c1_g1_i8	gi|1041546738|ref|XP_017302114.1|	PREDICTED: uncharacterized protein LOC103515345 [Diaphorina citri]	53.1	6.50E-55	223.4
1instar-TRINITY_DN24048_c1_g1_i4	gi|1041546738|ref|XP_017302114.1|	PREDICTED: uncharacterized protein LOC103515345 [Diaphorina citri]	53.1	6.70E-55	223.4
1instar-TRINITY_DN24048_c1_g1_i1	gi|1041546738|ref|XP_017302114.1|	PREDICTED: uncharacterized protein LOC103515345 [Diaphorina citri]	47.4	5.30E-59	236.9
1instar-TRINITY_DN24048_c1_g1_i2	gi|1041546738|ref|XP_017302114.1|	PREDICTED: uncharacterized protein LOC103515345 [Diaphorina citri]	53.1	7.70E-55	223.4
1instar-TRINITY_DN24048_c1_g1_i11	gi|1041543464|ref|XP_017300959.1|	PREDICTED: uncharacterized protein LOC108252794 [Diaphorina citri]	35.3	7.70E-04	54.3
1instar-TRINITY_DN24049_c1_g3_i1	gi|8778823|gb|AAF79822.1|AC026875_2	T6D22.2 [Arabidopsis thaliana]	86	4.50E-250	872.5
1instar-TRINITY_DN24049_c1_g2_i1	gi|803119291|ref|XP_012040812.1|	PREDICTED: elongation factor 1-alpha 1-like isoform X1 [Ovis aries]	92.2	1.90E-274	953.4
1instar-TRINITY_DN24049_c1_g2_i3	gi|803119291|ref|XP_012040812.1|	PREDICTED: elongation factor 1-alpha 1-like isoform X1 [Ovis aries]	92.2	5.20E-277	961.8
1instar-TRINITY_DN24049_c0_g1_i2	gi|954305568|gb|KRX93700.1|	Elongation factor 1-alpha, partial [Trichinella pseudospiralis]	85	2.50E-137	496.9
1instar-TRINITY_DN24050_c0_g1_i6	gi|662213461|ref|XP_008480518.1|	PREDICTED: REST corepressor 2-like [Diaphorina citri]	88.3	2.00E-67	266.5
1instar-TRINITY_DN24051_c3_g1_i1	gi|662211452|ref|XP_008479413.1|	PREDICTED: leukotriene A-4 hydrolase-like, partial [Diaphorina citri]	100	5.00E-03	48.9
1instar-TRINITY_DN24052_c1_g1_i4	gi|938062347|gb|KPP64162.1|	ras-related protein Rab-27A-like, partial [Scleropages formosus]	56.2	4.80E-61	244.6
1instar-TRINITY_DN24052_c1_g1_i1	gi|662189637|ref|XP_008467554.1|	PREDICTED: ras-related protein Rab-27B-like [Diaphorina citri]	99	9.50E-50	206.8
1instar-TRINITY_DN24052_c1_g1_i3	gi|662189637|ref|XP_008467554.1|	PREDICTED: ras-related protein Rab-27B-like [Diaphorina citri]	99	3.40E-50	206.8
1instar-TRINITY_DN24057_c2_g1_i1	gi|1041543864|ref|XP_017301105.1|	PREDICTED: uncharacterized family 31 glucosidase KIAA1161-like [Diaphorina citri]	85.1	5.60E-277	962.6
1instar-TRINITY_DN24057_c2_g1_i4	gi|1041543864|ref|XP_017301105.1|	PREDICTED: uncharacterized family 31 glucosidase KIAA1161-like [Diaphorina citri]	85.1	5.00E-277	962.6
1instar-TRINITY_DN24057_c2_g1_i5	gi|662222241|ref|XP_008485355.1|	PREDICTED: uncharacterized family 31 glucosidase KIAA1161-like, partial [Diaphorina citri]	98.1	2.50E-22	114.4
1instar-TRINITY_DN24058_c5_g1_i2	gi|998493887|ref|XP_015517117.1|	PREDICTED: exosome complex component RRP42 [Neodiprion lecontei]	57.2	9.60E-88	333.2
1instar-TRINITY_DN24058_c5_g1_i4	gi|998493887|ref|XP_015517117.1|	PREDICTED: exosome complex component RRP42 [Neodiprion lecontei]	57.2	9.30E-88	333.2
1instar-TRINITY_DN24058_c6_g2_i2	gi|662194591|ref|XP_008470250.1|	PREDICTED: transformation/transcription domain-associated protein-like [Diaphorina citri]	100	1.40E-28	134.4
1instar-TRINITY_DN24062_c4_g4_i1	gi|943943485|ref|XP_014355190.1|	PREDICTED: RNA-directed DNA polymerase from mobile element jockey-like [Papilio machaon]	33.2	2.10E-142	515.8
1instar-TRINITY_DN24062_c6_g1_i7	gi|1041547159|ref|XP_017302272.1|	PREDICTED: general transcription factor IIF subunit 1 isoform X2 [Diaphorina citri]	99.1	1.60E-48	202.2
1instar-TRINITY_DN24062_c6_g1_i2	gi|1041547159|ref|XP_017302272.1|	PREDICTED: general transcription factor IIF subunit 1 isoform X2 [Diaphorina citri]	98.6	1.20E-28	135.6
1instar-TRINITY_DN24063_c1_g1_i4	gi|662203825|ref|XP_008475265.1|	PREDICTED: probable Delta(7)-sterol 5(6)-desaturase [Diaphorina citri]	88.4	9.50E-144	518.8
1instar-TRINITY_DN24063_c1_g1_i1	gi|662203825|ref|XP_008475265.1|	PREDICTED: probable Delta(7)-sterol 5(6)-desaturase [Diaphorina citri]	88.7	6.10E-148	533.1
1instar-TRINITY_DN24065_c3_g1_i11	gi|662219084|ref|XP_008483603.1|	PREDICTED: uncharacterized protein LOC103520293 [Diaphorina citri]	50.7	1.40E-11	79
1instar-TRINITY_DN24065_c3_g1_i3	gi|1041536469|ref|XP_017298491.1|	PREDICTED: cytochrome c oxidase assembly factor 7 homolog [Diaphorina citri]	89.8	1.80E-49	205.7
1instar-TRINITY_DN24065_c3_g1_i1	gi|1041536469|ref|XP_017298491.1|	PREDICTED: cytochrome c oxidase assembly factor 7 homolog [Diaphorina citri]	88.3	1.40E-49	206.1
1instar-TRINITY_DN24065_c3_g1_i6	gi|1041536469|ref|XP_017298491.1|	PREDICTED: cytochrome c oxidase assembly factor 7 homolog [Diaphorina citri]	92.8	2.00E-69	271.9
1instar-TRINITY_DN24065_c1_g1_i5	gi|662215323|ref|XP_008481538.1|	PREDICTED: facilitated trehalose transporter Tret1-like [Diaphorina citri]	88.4	5.00E-127	463
1instar-TRINITY_DN24065_c1_g1_i2	gi|662215323|ref|XP_008481538.1|	PREDICTED: facilitated trehalose transporter Tret1-like [Diaphorina citri]	80	2.30E-120	440.7
1instar-TRINITY_DN24066_c0_g1_i1	gi|1041537220|ref|XP_017298748.1|	PREDICTED: E3 ubiquitin-protein ligase Hakai-like [Diaphorina citri]	100	8.20E-23	115.5
1instar-TRINITY_DN24066_c0_g2_i11	gi|1041537251|ref|XP_017298755.1|	PREDICTED: paxillin [Diaphorina citri]	86.4	8.60E-145	522.3
1instar-TRINITY_DN24066_c0_g2_i10	gi|1041537251|ref|XP_017298755.1|	PREDICTED: paxillin [Diaphorina citri]	97.1	1.70E-10	75.5
1instar-TRINITY_DN24066_c0_g2_i13	gi|766928066|ref|XP_011496058.1|	PREDICTED: paxillin, partial [Ceratosolen solmsi marchali]	90.9	2.30E-155	557.8
1instar-TRINITY_DN24066_c0_g2_i12	gi|1041537251|ref|XP_017298755.1|	PREDICTED: paxillin [Diaphorina citri]	94.5	1.40E-115	424.9
1instar-TRINITY_DN24066_c0_g2_i14	gi|1041537251|ref|XP_017298755.1|	PREDICTED: paxillin [Diaphorina citri]	95.2	3.00E-133	484.6
1instar-TRINITY_DN24066_c0_g2_i9	gi|939630431|ref|XP_014277929.1|	PREDICTED: leupaxin-like isoform X1 [Halyomorpha halys]	83.1	5.50E-160	572.8
1instar-TRINITY_DN24067_c4_g1_i2	gi|1008447046|ref|XP_015837650.1|	Hemicentin-2-like Protein [Tribolium castaneum]	67.8	2.00E-85	325.9
1instar-TRINITY_DN24067_c4_g1_i6	gi|1008447046|ref|XP_015837650.1|	Hemicentin-2-like Protein [Tribolium castaneum]	67.8	1.80E-85	325.9
1instar-TRINITY_DN24069_c0_g3_i2	gi|1004402805|gb|KYB29202.1|	hypothetical protein TcasGA2_TC000576 [Tribolium castaneum]	70.7	1.90E-15	91.7
1instar-TRINITY_DN24069_c0_g3_i3	gi|1004402805|gb|KYB29202.1|	hypothetical protein TcasGA2_TC000576 [Tribolium castaneum]	70.7	2.30E-15	91.7
1instar-TRINITY_DN24070_c0_g1_i2	gi|662189395|ref|XP_008467422.1|	PREDICTED: uncharacterized protein LOC103504903 [Diaphorina citri]	86.3	1.80E-70	276.2
1instar-TRINITY_DN24073_c0_g1_i1	gi|1041548468|ref|XP_017302746.1|	PREDICTED: solute carrier family 22 member 4-like [Diaphorina citri]	47.5	6.20E-101	377.5
1instar-TRINITY_DN24073_c0_g1_i2	gi|1041548468|ref|XP_017302746.1|	PREDICTED: solute carrier family 22 member 4-like [Diaphorina citri]	47.5	6.20E-101	377.5
1instar-TRINITY_DN24074_c0_g1_i5	gi|1041553751|ref|XP_017304288.1|	PREDICTED: cell surface glycoprotein 1-like, partial [Diaphorina citri]	53.2	4.30E-15	89.4
1instar-TRINITY_DN24074_c0_g1_i7	gi|1041553751|ref|XP_017304288.1|	PREDICTED: cell surface glycoprotein 1-like, partial [Diaphorina citri]	66.7	5.60E-35	156
1instar-TRINITY_DN24074_c0_g1_i1	gi|1041553751|ref|XP_017304288.1|	PREDICTED: cell surface glycoprotein 1-like, partial [Diaphorina citri]	73.3	1.20E-18	101.7
1instar-TRINITY_DN24074_c0_g1_i2	gi|1041553751|ref|XP_017304288.1|	PREDICTED: cell surface glycoprotein 1-like, partial [Diaphorina citri]	71.2	4.70E-21	110.2
1instar-TRINITY_DN24074_c0_g1_i8	gi|1041553751|ref|XP_017304288.1|	PREDICTED: cell surface glycoprotein 1-like, partial [Diaphorina citri]	65.6	2.70E-52	213.8
1instar-TRINITY_DN24074_c0_g1_i9	gi|1041553751|ref|XP_017304288.1|	PREDICTED: cell surface glycoprotein 1-like, partial [Diaphorina citri]	54.1	2.60E-18	100.1
1instar-TRINITY_DN24074_c0_g1_i12	gi|1041553751|ref|XP_017304288.1|	PREDICTED: cell surface glycoprotein 1-like, partial [Diaphorina citri]	72.6	2.70E-26	126.7
1instar-TRINITY_DN24074_c0_g1_i11	gi|1041553751|ref|XP_017304288.1|	PREDICTED: cell surface glycoprotein 1-like, partial [Diaphorina citri]	49.1	9.40E-23	115.5
1instar-TRINITY_DN24075_c0_g1_i3	gi|1041538347|ref|XP_017299115.1|	PREDICTED: putative uncharacterized protein DDB_G0271606 [Diaphorina citri]	58.2	6.00E-77	297
1instar-TRINITY_DN24076_c1_g2_i1	gi|1041546346|ref|XP_017301953.1|	PREDICTED: uncharacterized protein LOC103515017 [Diaphorina citri]	91.4	1.00E-176	629.8
1instar-TRINITY_DN24077_c2_g3_i1	gi|662192389|ref|XP_008469050.1|	PREDICTED: elongation of very long chain fatty acids protein AAEL008004-like [Diaphorina citri]	73.6	7.00E-15	89
1instar-TRINITY_DN24077_c3_g3_i1	gi|952511503|gb|KRT78388.1|	hypothetical protein AMK59_7214, partial [Oryctes borbonicus]	71.3	5.50E-83	316.2
1instar-TRINITY_DN24077_c2_g1_i6	gi|662192389|ref|XP_008469050.1|	PREDICTED: elongation of very long chain fatty acids protein AAEL008004-like [Diaphorina citri]	79.2	1.10E-108	402.1
1instar-TRINITY_DN24077_c2_g1_i8	gi|662192389|ref|XP_008469050.1|	PREDICTED: elongation of very long chain fatty acids protein AAEL008004-like [Diaphorina citri]	81.5	4.30E-108	400.2
1instar-TRINITY_DN24079_c1_g1_i9	gi|646699926|gb|KDR10305.1|	hypothetical protein L798_14988, partial [Zootermopsis nevadensis]	41.4	1.10E-04	55.8
1instar-TRINITY_DN24079_c1_g1_i4	gi|641670797|ref|XP_008185349.1|	PREDICTED: uncharacterized protein LOC100570268 [Acyrthosiphon pisum]	49.2	4.00E-09	70.1
1instar-TRINITY_DN24079_c1_g1_i7	gi|641670797|ref|XP_008185349.1|	PREDICTED: uncharacterized protein LOC100570268 [Acyrthosiphon pisum]	49.2	1.90E-09	71.6
1instar-TRINITY_DN24080_c1_g1_i2	gi|917665753|ref|WP_052219590.1|	hypothetical protein [Edwardsiella anguillarum]	35.2	6.40E-03	48.9
1instar-TRINITY_DN24081_c3_g2_i7	gi|662193276|ref|XP_008469538.1|	PREDICTED: uncharacterized protein LOC103506893 [Diaphorina citri]	89.4	2.10E-103	384.8
1instar-TRINITY_DN24082_c4_g5_i1	gi|662204252|ref|XP_008475497.1|	PREDICTED: alpha-methylacyl-CoA racemase [Diaphorina citri]	97.4	7.90E-12	79.3
1instar-TRINITY_DN24082_c2_g1_i1	gi|662183705|ref|XP_008467941.1|	PREDICTED: serine/threonine-protein phosphatase 2A 56 kDa regulatory subunit delta isoform-like [Diaphorina citri]	79	1.60E-47	198.7
1instar-TRINITY_DN24083_c4_g7_i1	gi|1041545888|ref|XP_017301784.1|	PREDICTED: uncharacterized protein LOC108253053 [Diaphorina citri]	88	5.70E-03	48.9
1instar-TRINITY_DN24084_c1_g4_i8	gi|662220835|ref|XP_008484573.1|	PREDICTED: uncharacterized protein LOC103521246 [Diaphorina citri]	54.9	3.10E-06	60.5
1instar-TRINITY_DN24086_c0_g1_i4	gi|662194289|ref|XP_008470088.1|	PREDICTED: coiled-coil domain-containing protein 124 isoform X2 [Diaphorina citri]	76.2	7.80E-78	299.7
1instar-TRINITY_DN24086_c0_g1_i1	gi|662194289|ref|XP_008470088.1|	PREDICTED: coiled-coil domain-containing protein 124 isoform X2 [Diaphorina citri]	66.2	7.80E-41	176
1instar-TRINITY_DN24086_c0_g2_i5	gi|662220732|ref|XP_008484518.1|	PREDICTED: uncharacterized protein LOC103521189 [Diaphorina citri]	48	1.00E-30	144.1
1instar-TRINITY_DN24088_c0_g6_i1	gi|939681389|ref|XP_014285744.1|	PREDICTED: glycine receptor subunit alpha-3-like [Halyomorpha halys]	90.5	2.50E-78	300.1
1instar-TRINITY_DN24088_c0_g2_i3	gi|662203123|ref|XP_008474882.1|	PREDICTED: glycine receptor subunit beta-type 4-like [Diaphorina citri]	84.4	2.40E-09	71.6
1instar-TRINITY_DN24089_c6_g1_i1	gi|1041548608|ref|XP_017302791.1|	PREDICTED: chaoptin-like [Diaphorina citri]	100	6.00E-21	109.4
1instar-TRINITY_DN24090_c1_g1_i3	gi|662214189|ref|XP_008480916.1|	PREDICTED: FYVE, RhoGEF and PH domain-containing protein 6-like [Diaphorina citri]	80.2	1.80E-303	1051.2
1instar-TRINITY_DN24094_c2_g1_i3	gi|662186234|ref|XP_008481145.1|	PREDICTED: glutamate decarboxylase [Diaphorina citri]	100	1.10E-302	1047.7
1instar-TRINITY_DN24096_c4_g1_i1	gi|662207601|ref|XP_008477311.1|	PREDICTED: uncharacterized protein LOC103514221 [Diaphorina citri]	100	8.70E-04	51.6
1instar-TRINITY_DN24097_c3_g1_i1	gi|662196428|ref|XP_008471245.1|	PREDICTED: DCN1-like protein 1 isoform X2 [Diaphorina citri]	95	1.40E-72	283.1
1instar-TRINITY_DN24097_c3_g1_i7	gi|662196428|ref|XP_008471245.1|	PREDICTED: DCN1-like protein 1 isoform X2 [Diaphorina citri]	100	2.20E-32	148.7
1instar-TRINITY_DN24097_c3_g1_i5	gi|662196428|ref|XP_008471245.1|	PREDICTED: DCN1-like protein 1 isoform X2 [Diaphorina citri]	100	2.50E-110	408.7
1instar-TRINITY_DN24097_c3_g1_i4	gi|662216361|ref|XP_008482110.1|	PREDICTED: uncharacterized protein LOC103518802 [Diaphorina citri]	93	7.00E-96	359.8
1instar-TRINITY_DN24097_c4_g1_i2	gi|1041553536|ref|XP_017304236.1|	PREDICTED: leucine-rich repeat extensin-like protein 3 [Diaphorina citri]	61.4	1.20E-08	68.2
1instar-TRINITY_DN24098_c4_g3_i2	gi|662198670|ref|XP_008472467.1|	PREDICTED: protein RTF2 homolog [Diaphorina citri]	97.6	8.30E-13	82.4
1instar-TRINITY_DN24098_c3_g1_i8	gi|662223723|ref|XP_008486165.1|	PREDICTED: uncharacterized protein LOC103522856, partial [Diaphorina citri]	52.9	6.50E-80	307
1instar-TRINITY_DN24098_c3_g3_i1	gi|913313303|ref|XP_013187421.1|	PREDICTED: dynein heavy chain 10, axonemal [Amyelois transitella]	41.7	2.80E-07	63.2
1instar-TRINITY_DN24098_c3_g2_i1	gi|998498958|ref|XP_015509342.1|	PREDICTED: RNA-directed DNA polymerase from mobile element jockey-like [Neodiprion lecontei]	40.2	4.80E-21	109.4
1instar-TRINITY_DN24098_c4_g4_i4	gi|662192369|ref|XP_008469039.1|	PREDICTED: uncharacterized protein LOC103506428 [Diaphorina citri]	99	1.30E-47	198.7
1instar-TRINITY_DN24099_c2_g4_i1	gi|662211031|ref|XP_008479185.1|	PREDICTED: spindle pole body component 110-like [Diaphorina citri]	95.4	4.20E-144	520.4
1instar-TRINITY_DN24100_c1_g1_i2	gi|662186709|ref|XP_008483513.1|	PREDICTED: DNA-directed RNA polymerase II subunit RPB1-like isoform X1 [Diaphorina citri]	69.2	6.20E-05	56.6
1instar-TRINITY_DN24102_c6_g2_i1	gi|662185872|ref|XP_008479296.1|	PREDICTED: PQ-loop repeat-containing protein 3 [Diaphorina citri]	89.7	2.20E-73	284.3
1instar-TRINITY_DN24103_c0_g1_i7	gi|939238311|ref|XP_014261833.1|	PREDICTED: poly(ADP-ribose) glycohydrolase ARH3-like isoform X1 [Cimex lectularius]	45.1	2.70E-73	285
1instar-TRINITY_DN24103_c0_g1_i2	gi|1041539536|ref|XP_017299548.1|	PREDICTED: poly(ADP-ribose) glycohydrolase ARH3-like isoform X2 [Diaphorina citri]	93	4.80E-12	80.1
1instar-TRINITY_DN24103_c0_g1_i8	gi|1041539536|ref|XP_017299548.1|	PREDICTED: poly(ADP-ribose) glycohydrolase ARH3-like isoform X2 [Diaphorina citri]	97.8	4.20E-15	90.1
1instar-TRINITY_DN24103_c0_g1_i9	gi|939238311|ref|XP_014261833.1|	PREDICTED: poly(ADP-ribose) glycohydrolase ARH3-like isoform X1 [Cimex lectularius]	45.1	3.10E-73	285
1instar-TRINITY_DN24103_c1_g1_i1	gi|1041542836|ref|XP_017300737.1|	PREDICTED: protein ABHD18 [Diaphorina citri]	100	2.60E-38	168.7
1instar-TRINITY_DN24103_c1_g1_i2	gi|1041542836|ref|XP_017300737.1|	PREDICTED: protein ABHD18 [Diaphorina citri]	100	6.20E-41	175.6
1instar-TRINITY_DN24104_c2_g1_i2	gi|662213540|ref|XP_008480563.1|	PREDICTED: RNA-directed DNA polymerase from mobile element jockey-like [Diaphorina citri]	93.5	8.90E-147	528.9
1instar-TRINITY_DN24104_c2_g1_i1	gi|662213540|ref|XP_008480563.1|	PREDICTED: RNA-directed DNA polymerase from mobile element jockey-like [Diaphorina citri]	100	2.50E-07	63.2
1instar-TRINITY_DN24104_c2_g1_i4	gi|1041552282|ref|XP_017304762.1|	PREDICTED: uncharacterized protein LOC103523600, partial [Diaphorina citri]	97	1.60E-32	148.3
1instar-TRINITY_DN24107_c1_g2_i1	gi|992181042|ref|XP_015457536.1|	PREDICTED: uncharacterized protein K02A2.6-like [Astyanax mexicanus]	57.1	5.50E-98	366.3
1instar-TRINITY_DN24107_c1_g6_i1	gi|999966368|gb|KXJ05542.1|	Retrovirus-related Pol polyprotein from transposon 297, partial [Exaiptasia pallida]	28.3	9.20E-30	141.4
1instar-TRINITY_DN24107_c1_g5_i2	gi|762109749|ref|XP_011437539.1|	PREDICTED: uncharacterized protein K02A2.6-like isoform X4 [Crassostrea gigas]	31.6	7.40E-03	50.1
1instar-TRINITY_DN24108_c3_g2_i10	gi|1041531930|ref|XP_017303433.1|	PREDICTED: uncharacterized protein LOC103518815 [Diaphorina citri]	95.7	6.90E-03	48.9
1instar-TRINITY_DN24108_c3_g2_i12	gi|1041531930|ref|XP_017303433.1|	PREDICTED: uncharacterized protein LOC103518815 [Diaphorina citri]	82.1	0.00E+00	1137.9
1instar-TRINITY_DN24108_c3_g2_i9	gi|1041531930|ref|XP_017303433.1|	PREDICTED: uncharacterized protein LOC103518815 [Diaphorina citri]	82.8	4.10E-280	973.4
1instar-TRINITY_DN24108_c3_g2_i5	gi|1041531930|ref|XP_017303433.1|	PREDICTED: uncharacterized protein LOC103518815 [Diaphorina citri]	81.1	1.90E-31	144.1
1instar-TRINITY_DN24109_c1_g1_i8	gi|1041530536|ref|XP_017298532.1|	PREDICTED: uncharacterized protein LOC103506990 [Diaphorina citri]	92.6	0.00E+00	1664.4
1instar-TRINITY_DN24109_c1_g1_i4	gi|1041530536|ref|XP_017298532.1|	PREDICTED: uncharacterized protein LOC103506990 [Diaphorina citri]	85.6	0.00E+00	1507.7
1instar-TRINITY_DN24110_c0_g4_i5	gi|662189544|ref|XP_008467503.1|	PREDICTED: transformer-2 protein homolog beta-like [Diaphorina citri]	100	9.40E-56	227.3
1instar-TRINITY_DN24110_c0_g4_i4	gi|662189544|ref|XP_008467503.1|	PREDICTED: transformer-2 protein homolog beta-like [Diaphorina citri]	100	1.60E-55	227.3
1instar-TRINITY_DN24110_c0_g4_i9	gi|662189544|ref|XP_008467503.1|	PREDICTED: transformer-2 protein homolog beta-like [Diaphorina citri]	100	1.60E-55	227.3
1instar-TRINITY_DN24112_c3_g1_i11	gi|662183018|ref|XP_008487881.1|	PREDICTED: serine/arginine repetitive matrix protein 1 [Diaphorina citri]	79.9	1.40E-58	236.9
1instar-TRINITY_DN24112_c3_g1_i9	gi|662183018|ref|XP_008487881.1|	PREDICTED: serine/arginine repetitive matrix protein 1 [Diaphorina citri]	79.9	1.20E-58	236.9
1instar-TRINITY_DN24112_c3_g1_i1	gi|82538711|ref|XP_723791.1|	Predicted membrane protein [Plasmodium yoelii yoelii]	39.2	5.30E-13	84
1instar-TRINITY_DN24112_c3_g1_i7	gi|662183018|ref|XP_008487881.1|	PREDICTED: serine/arginine repetitive matrix protein 1 [Diaphorina citri]	79.9	1.60E-58	236.9
1instar-TRINITY_DN24112_c3_g1_i5	gi|82538711|ref|XP_723791.1|	Predicted membrane protein [Plasmodium yoelii yoelii]	33.3	7.30E-12	80.1
1instar-TRINITY_DN24113_c4_g1_i2	gi|662212812|ref|XP_008480160.1|	PREDICTED: ubiquitin-like protein 5 isoform X2 [Diaphorina citri]	100	6.50E-35	157.1
1instar-TRINITY_DN24113_c4_g1_i4	gi|662212812|ref|XP_008480160.1|	PREDICTED: ubiquitin-like protein 5 isoform X2 [Diaphorina citri]	100	6.90E-29	136.7
1instar-TRINITY_DN24114_c2_g6_i4	gi|751789712|ref|XP_011204378.1|	PREDICTED: uncharacterized protein LOC105226940 [Bactrocera dorsalis]	53.7	7.40E-03	48.9
1instar-TRINITY_DN24116_c0_g1_i10	gi|662191289|ref|XP_008468453.1|	PREDICTED: pyrroline-5-carboxylate reductase isoform X1 [Diaphorina citri]	96.7	2.90E-24	122.1
1instar-TRINITY_DN24117_c5_g1_i1	gi|662192399|ref|XP_008469055.1|	PREDICTED: uncharacterized protein LOC103506444 [Diaphorina citri]	87.9	1.20E-07	65.5
1instar-TRINITY_DN24117_c5_g1_i2	gi|1041540494|ref|XP_017299892.1|	PREDICTED: uncharacterized protein LOC103510032 [Diaphorina citri]	85.1	6.00E-47	196.4
1instar-TRINITY_DN24117_c5_g1_i5	gi|998493132|ref|XP_015512951.1|	PREDICTED: uncharacterized protein LOC107219278 [Neodiprion lecontei]	49.4	2.60E-11	77.4
1instar-TRINITY_DN24117_c5_g1_i4	gi|1000729852|ref|XP_015587345.1|	PREDICTED: uncharacterized protein LOC107264026 [Cephus cinctus]	43	2.10E-77	298.9
1instar-TRINITY_DN24119_c0_g2_i1	gi|662197373|ref|XP_008471762.1|	PREDICTED: putative uncharacterized protein DDB_G0282133 [Diaphorina citri]	62.1	8.40E-33	149.4
1instar-TRINITY_DN24120_c1_g2_i10	gi|646703362|gb|KDR12089.1|	Protein cappuccino [Zootermopsis nevadensis]	52.4	4.10E-18	101.7
1instar-TRINITY_DN24120_c1_g2_i8	gi|1041549408|ref|XP_017303070.1|	PREDICTED: uncharacterized protein LOC108253495 [Diaphorina citri]	91.7	7.20E-69	270.8
1instar-TRINITY_DN24120_c1_g2_i9	gi|1041549408|ref|XP_017303070.1|	PREDICTED: uncharacterized protein LOC108253495 [Diaphorina citri]	89.6	1.30E-69	273.1
1instar-TRINITY_DN24120_c1_g2_i4	gi|662215480|ref|XP_008481624.1|	PREDICTED: protein cappuccino-like [Diaphorina citri]	94.2	2.90E-81	311.6
1instar-TRINITY_DN24120_c1_g2_i5	gi|1041549408|ref|XP_017303070.1|	PREDICTED: uncharacterized protein LOC108253495 [Diaphorina citri]	91.7	6.70E-69	270.8
1instar-TRINITY_DN24122_c4_g1_i3	gi|1004173206|gb|KXZ75806.1|	hypothetical protein TcasGA2_TC034203 [Tribolium castaneum]	37.2	1.10E-187	666.8
1instar-TRINITY_DN24127_c0_g4_i3	gi|662200471|ref|XP_008473447.1|	putative ribosomal protein S27 [Diaphorina citri]	100	1.30E-35	158.3
1instar-TRINITY_DN24127_c0_g4_i2	gi|662200471|ref|XP_008473447.1|	putative ribosomal protein S27 [Diaphorina citri]	100	5.30E-14	86.3
1instar-TRINITY_DN24127_c0_g4_i5	gi|662200471|ref|XP_008473447.1|	putative ribosomal protein S27 [Diaphorina citri]	100	8.00E-41	176.4
1instar-TRINITY_DN24127_c0_g1_i12	gi|662200752|ref|XP_008473602.1|	PREDICTED: uncharacterized protein LOC103510696 [Diaphorina citri]	97.4	1.10E-211	745.3
1instar-TRINITY_DN24129_c0_g1_i1	gi|645018582|ref|XP_008211886.1|	PREDICTED: RNA-directed DNA polymerase from mobile element jockey-like [Nasonia vitripennis]	45.1	1.00E-10	74.7
1instar-TRINITY_DN24130_c0_g1_i2	gi|1041543079|ref|XP_017300822.1|	PREDICTED: venom acid phosphatase Acph-1-like [Diaphorina citri]	92	1.40E-224	787.7
1instar-TRINITY_DN24131_c2_g1_i6	gi|124512700|ref|XP_001349483.1|	U3 small nucleolar RNA-associated protein 14,putative [Plasmodium falciparum 3D7]	34.8	3.00E-04	55.5
1instar-TRINITY_DN24131_c2_g1_i9	gi|124512700|ref|XP_001349483.1|	U3 small nucleolar RNA-associated protein 14,putative [Plasmodium falciparum 3D7]	34.8	4.30E-04	55.5
1instar-TRINITY_DN24132_c0_g1_i1	gi|1041543807|ref|XP_017301084.1|	PREDICTED: uncharacterized protein LOC103512899, partial [Diaphorina citri]	78	2.00E-156	562.8
1instar-TRINITY_DN24132_c0_g1_i3	gi|1041543807|ref|XP_017301084.1|	PREDICTED: uncharacterized protein LOC103512899, partial [Diaphorina citri]	78	2.10E-156	562.8
1instar-TRINITY_DN24134_c5_g1_i5	gi|662184660|ref|XP_008473027.1|	PREDICTED: uncharacterized protein LOC103510160 [Diaphorina citri]	69.1	5.40E-50	206.8
1instar-TRINITY_DN24135_c3_g3_i5	gi|1009395910|gb|KYN16685.1|	Phosphorylated adapter RNA export protein [Trachymyrmex cornetzi]	39.8	9.40E-09	70.1
1instar-TRINITY_DN24136_c0_g1_i1	gi|1041534696|ref|XP_017297932.1|	PREDICTED: ABC transporter G family member 20-like [Diaphorina citri]	94.4	5.30E-302	1045.8
1instar-TRINITY_DN24137_c0_g1_i1	gi|1041532007|ref|XP_017303664.1|	PREDICTED: uncharacterized protein LOC103519362 [Diaphorina citri]	93.6	5.90E-251	876.7
1instar-TRINITY_DN24137_c0_g2_i1	gi|1041532007|ref|XP_017303664.1|	PREDICTED: uncharacterized protein LOC103519362 [Diaphorina citri]	75.3	4.10E-177	630.6
1instar-TRINITY_DN24138_c3_g1_i5	gi|662185598|ref|XP_008477919.1|	PREDICTED: uncharacterized protein LOC103514791 [Diaphorina citri]	90.2	2.20E-60	240.7
1instar-TRINITY_DN24139_c0_g1_i2	gi|1041543135|ref|XP_017300847.1|	PREDICTED: RNA-directed DNA polymerase from mobile element jockey-like [Diaphorina citri]	61.2	1.10E-46	194.9
1instar-TRINITY_DN24140_c1_g1_i1	gi|662185973|ref|XP_008479804.1|	PREDICTED: protein Asterix isoform X2 [Diaphorina citri]	90.5	6.60E-41	177.2
1instar-TRINITY_DN24140_c1_g1_i2	gi|662185973|ref|XP_008479804.1|	PREDICTED: protein Asterix isoform X2 [Diaphorina citri]	100	9.70E-46	193.4
1instar-TRINITY_DN24142_c3_g1_i1	gi|1035911040|gb|OAY40634.1|	hypothetical protein MANES_09G037400 [Manihot esculenta]	66.8	5.60E-108	399.4
1instar-TRINITY_DN24145_c1_g1_i4	gi|672374617|gb|AIJ27486.1|	endonuclease-reverse transcriptase [Eyprepocnemis plorans plorans]	40.1	6.20E-32	147.5
1instar-TRINITY_DN24145_c1_g1_i2	gi|672374617|gb|AIJ27486.1|	endonuclease-reverse transcriptase [Eyprepocnemis plorans plorans]	43.9	1.70E-48	202.6
1instar-TRINITY_DN24147_c4_g2_i1	gi|662212024|ref|XP_008479720.1|	PREDICTED: 39S ribosomal protein L51, mitochondrial [Diaphorina citri]	99.4	7.60E-92	346.7
1instar-TRINITY_DN24147_c4_g6_i1	gi|998510142|ref|XP_015515535.1|	PREDICTED: uncharacterized protein LOC107221151 [Neodiprion lecontei]	60.1	4.50E-48	200.7
1instar-TRINITY_DN24147_c1_g1_i1	gi|943937267|ref|XP_014369266.1|	PREDICTED: uncharacterized protein LOC106719438, partial [Papilio machaon]	29.7	6.10E-23	117.1
1instar-TRINITY_DN24148_c1_g1_i4	gi|1041544326|ref|XP_017301272.1|	PREDICTED: alpha/beta-gliadin clone PW1215-like [Diaphorina citri]	100	8.90E-07	61.2
1instar-TRINITY_DN24148_c1_g1_i3	gi|1041544326|ref|XP_017301272.1|	PREDICTED: alpha/beta-gliadin clone PW1215-like [Diaphorina citri]	100	1.60E-06	61.2
1instar-TRINITY_DN24148_c1_g1_i2	gi|1041544326|ref|XP_017301272.1|	PREDICTED: alpha/beta-gliadin clone PW1215-like [Diaphorina citri]	92.9	2.20E-04	55.8
1instar-TRINITY_DN24148_c2_g5_i1	gi|1041543023|ref|XP_017300807.1|	PREDICTED: ATP-dependent RNA helicase p62-like [Diaphorina citri]	56.1	1.60E-16	94.7
1instar-TRINITY_DN24151_c6_g1_i6	gi|1041540144|ref|XP_008472537.2|	PREDICTED: neuromedin-U receptor 2-like [Diaphorina citri]	90.6	3.40E-181	644.4
1instar-TRINITY_DN24151_c6_g1_i4	gi|1041540144|ref|XP_008472537.2|	PREDICTED: neuromedin-U receptor 2-like [Diaphorina citri]	96.2	1.40E-264	921.4
1instar-TRINITY_DN24151_c5_g2_i1	gi|662198788|ref|XP_008472532.1|	PREDICTED: uncharacterized protein LOC103509682 [Diaphorina citri]	99.5	7.70E-104	386.7
1instar-TRINITY_DN24153_c3_g2_i2	gi|662220831|ref|XP_008484571.1|	PREDICTED: uncharacterized protein LOC103521244 [Diaphorina citri]	51	7.10E-16	93.2
1instar-TRINITY_DN24156_c0_g1_i6	gi|1041532814|ref|XP_017305061.1|	PREDICTED: aminoacyl tRNA synthase complex-interacting multifunctional protein 1-like [Diaphorina citri]	100	8.40E-33	148.7
1instar-TRINITY_DN24156_c0_g1_i1	gi|662187845|ref|XP_008487571.1|	PREDICTED: peritrophin-1-like [Diaphorina citri]	83.2	3.70E-41	178.7
1instar-TRINITY_DN24157_c3_g1_i9	gi|298204323|gb|ADI61810.1|	endonuclease-reverse transcriptase [Bombyx mori]	39.1	1.20E-75	292.7
1instar-TRINITY_DN24159_c0_g1_i4	gi|662213439|ref|XP_008480506.1|	PREDICTED: NADH dehydrogenase [ubiquinone] 1 alpha subcomplex subunit 5 [Diaphorina citri]	100	3.20E-24	120.2
1instar-TRINITY_DN24160_c2_g1_i3	gi|939263123|ref|XP_014251512.1|	PREDICTED: gamma-aminobutyric acid type B receptor subunit 1 isoform X1 [Cimex lectularius]	73.8	2.70E-93	350.9
1instar-TRINITY_DN24160_c2_g1_i7	gi|939263123|ref|XP_014251512.1|	PREDICTED: gamma-aminobutyric acid type B receptor subunit 1 isoform X1 [Cimex lectularius]	77.7	0.00E+00	1270
1instar-TRINITY_DN24160_c2_g1_i4	gi|939263125|ref|XP_014251513.1|	PREDICTED: gamma-aminobutyric acid type B receptor subunit 1 isoform X2 [Cimex lectularius]	74.8	2.90E-114	421.4
1instar-TRINITY_DN24163_c1_g2_i2	gi|662215849|ref|XP_008481828.1|	PREDICTED: cilia- and flagella-associated protein 57-like isoform X1 [Diaphorina citri]	87.6	6.70E-92	346.3
1instar-TRINITY_DN24163_c1_g1_i9	gi|1041548312|ref|XP_017302684.1|	PREDICTED: zinc finger protein 425-like [Diaphorina citri]	100	2.00E-24	120.2
1instar-TRINITY_DN24163_c1_g1_i4	gi|662212463|ref|XP_008479968.1|	PREDICTED: zinc finger protein 425-like [Diaphorina citri]	75.4	2.40E-24	120.9
1instar-TRINITY_DN24163_c1_g1_i15	gi|662212461|ref|XP_008479967.1|	PREDICTED: zinc finger protein 626-like [Diaphorina citri]	73.7	7.60E-26	124.8
1instar-TRINITY_DN24163_c1_g1_i10	gi|662212453|ref|XP_008479963.1|	PREDICTED: zinc finger protein 775-like [Diaphorina citri]	96.2	1.70E-41	179.5
1instar-TRINITY_DN24165_c0_g1_i7	gi|985403216|ref|XP_015369414.1|	PREDICTED: gustatory receptor for sugar taste 64f-like isoform X1 [Diuraphis noxia]	51.8	6.10E-108	400.6
1instar-TRINITY_DN24165_c0_g2_i2	gi|662205833|ref|XP_008476349.1|	PREDICTED: hemicentin-2-like [Diaphorina citri]	94.5	9.90E-114	419.1
1instar-TRINITY_DN24165_c0_g2_i5	gi|662205833|ref|XP_008476349.1|	PREDICTED: hemicentin-2-like [Diaphorina citri]	99.6	7.20E-153	549.7
1instar-TRINITY_DN24165_c0_g2_i4	gi|662205833|ref|XP_008476349.1|	PREDICTED: hemicentin-2-like [Diaphorina citri]	95.4	3.40E-150	540.8
1instar-TRINITY_DN24166_c1_g1_i4	gi|1041540769|ref|XP_017299996.1|	PREDICTED: metal transporter CNNM1-like [Diaphorina citri]	93.5	5.90E-23	118.6
1instar-TRINITY_DN24166_c1_g1_i6	gi|1041544761|ref|XP_008485998.2|	PREDICTED: uncharacterized protein LOC103522680 [Diaphorina citri]	32.9	4.40E-22	115.9
1instar-TRINITY_DN24166_c1_g1_i2	gi|1041553373|ref|XP_008484351.2|	PREDICTED: uncharacterized protein LOC103521025 [Diaphorina citri]	70	2.60E-11	79.3
1instar-TRINITY_DN24166_c1_g1_i15	gi|1041540769|ref|XP_017299996.1|	PREDICTED: metal transporter CNNM1-like [Diaphorina citri]	93.5	5.80E-23	118.6
1instar-TRINITY_DN24166_c1_g1_i14	gi|1041540769|ref|XP_017299996.1|	PREDICTED: metal transporter CNNM1-like [Diaphorina citri]	93.9	3.80E-16	95.5
1instar-TRINITY_DN24166_c1_g1_i11	gi|1041540769|ref|XP_017299996.1|	PREDICTED: metal transporter CNNM1-like [Diaphorina citri]	93.5	5.50E-23	118.6
1instar-TRINITY_DN24166_c1_g1_i10	gi|641654071|ref|XP_008179055.1|	PREDICTED: zinc finger BED domain-containing protein 1-like [Acyrthosiphon pisum]	51.9	5.40E-16	94.4
1instar-TRINITY_DN24166_c2_g1_i1	gi|985421109|ref|XP_015375967.1|	PREDICTED: uncharacterized protein LOC107170382 [Diuraphis noxia]	38.1	1.70E-05	57.8
1instar-TRINITY_DN24167_c5_g4_i1	gi|1009417194|gb|KYN35908.1|	Zinc metalloproteinase nas-15 [Trachymyrmex septentrionalis]	61.9	5.50E-07	63.2
1instar-TRINITY_DN24167_c5_g1_i1	gi|939256818|ref|XP_014248209.1|	PREDICTED: high choriolytic enzyme 1-like [Cimex lectularius]	64.7	7.00E-117	429.9
1instar-TRINITY_DN24167_c5_g1_i2	gi|939256818|ref|XP_014248209.1|	PREDICTED: high choriolytic enzyme 1-like [Cimex lectularius]	59.5	3.70E-63	250.8
1instar-TRINITY_DN24167_c5_g1_i7	gi|939256818|ref|XP_014248209.1|	PREDICTED: high choriolytic enzyme 1-like [Cimex lectularius]	67.7	1.30E-119	439.1
1instar-TRINITY_DN24167_c4_g2_i1	gi|242014754|ref|XP_002428050.1|	reverse transcriptase, putative [Pediculus humanus corporis]	52.7	3.80E-60	240.4
1instar-TRINITY_DN24169_c3_g1_i1	gi|662225902|ref|XP_008487382.1|	PREDICTED: uncharacterized protein LOC103524157, partial [Diaphorina citri]	90.7	8.60E-19	101.7
1instar-TRINITY_DN24169_c1_g3_i3	gi|662213540|ref|XP_008480563.1|	PREDICTED: RNA-directed DNA polymerase from mobile element jockey-like [Diaphorina citri]	39.1	7.20E-15	89.7
1instar-TRINITY_DN24169_c1_g3_i2	gi|808133358|ref|XP_012169211.1|	PREDICTED: nuclear receptor-binding protein homolog isoform X2 [Bombus terrestris]	69.7	2.00E-198	701.8
1instar-TRINITY_DN24169_c1_g3_i12	gi|1041549292|ref|XP_017303028.1|	PREDICTED: uncharacterized protein LOC108253485, partial [Diaphorina citri]	50.8	1.10E-07	65.1
1instar-TRINITY_DN24169_c1_g3_i5	gi|1041531180|ref|XP_017300796.1|	PREDICTED: uncharacterized protein LOC108252753 [Diaphorina citri]	100	7.90E-12	79
1instar-TRINITY_DN24169_c1_g2_i1	gi|662211138|ref|XP_008479243.1|	PREDICTED: uncharacterized protein LOC103516071 [Diaphorina citri]	56.8	3.10E-21	110.2
1instar-TRINITY_DN24169_c1_g2_i2	gi|662225902|ref|XP_008487382.1|	PREDICTED: uncharacterized protein LOC103524157, partial [Diaphorina citri]	69.8	2.00E-43	184.1
1instar-TRINITY_DN24169_c1_g2_i3	gi|662225902|ref|XP_008487382.1|	PREDICTED: uncharacterized protein LOC103524157, partial [Diaphorina citri]	75.4	9.00E-48	200.3
1instar-TRINITY_DN24170_c0_g1_i2	gi|662197809|ref|XP_008472001.1|	PREDICTED: WD repeat-containing protein 3 [Diaphorina citri]	72.5	2.60E-251	877.5
1instar-TRINITY_DN24170_c0_g1_i3	gi|662197809|ref|XP_008472001.1|	PREDICTED: WD repeat-containing protein 3 [Diaphorina citri]	79.3	9.30E-17	95.5
1instar-TRINITY_DN24171_c1_g3_i2	gi|1041540717|ref|XP_008473071.2|	PREDICTED: uncharacterized protein LOC103510201 [Diaphorina citri]	81.3	6.70E-200	706.1
1instar-TRINITY_DN24171_c1_g3_i1	gi|1041540717|ref|XP_008473071.2|	PREDICTED: uncharacterized protein LOC103510201 [Diaphorina citri]	78.4	1.10E-191	678.7
1instar-TRINITY_DN24171_c1_g3_i4	gi|1041540717|ref|XP_008473071.2|	PREDICTED: uncharacterized protein LOC103510201 [Diaphorina citri]	79.8	1.70E-198	701.4
1instar-TRINITY_DN24171_c1_g1_i9	gi|1041531133|ref|XP_017300610.1|	PREDICTED: collagen type IV alpha-3-binding protein-like [Diaphorina citri]	100	3.90E-16	93.6
1instar-TRINITY_DN24171_c1_g1_i4	gi|1041531133|ref|XP_017300610.1|	PREDICTED: collagen type IV alpha-3-binding protein-like [Diaphorina citri]	100	1.70E-05	57.4
1instar-TRINITY_DN24172_c3_g2_i2	gi|662219544|ref|XP_008483862.1|	PREDICTED: glypican-4, partial [Diaphorina citri]	80	1.60E-106	395.6
1instar-TRINITY_DN24172_c2_g1_i3	gi|1041550912|ref|XP_017303397.1|	PREDICTED: uncharacterized protein LOC103518707 [Diaphorina citri]	81.4	7.70E-129	469.9
1instar-TRINITY_DN24173_c1_g2_i1	gi|662223117|ref|XP_008485838.1|	PREDICTED: flavin-containing monooxygenase FMO GS-OX1-like, partial [Diaphorina citri]	80.8	1.80E-70	275.8
1instar-TRINITY_DN24173_c1_g2_i2	gi|662223117|ref|XP_008485838.1|	PREDICTED: flavin-containing monooxygenase FMO GS-OX1-like, partial [Diaphorina citri]	80.8	1.80E-70	275.8
1instar-TRINITY_DN24173_c1_g2_i4	gi|662223119|ref|XP_008485839.1|	PREDICTED: senecionine N-oxygenase-like [Diaphorina citri]	82.2	8.90E-70	273.1
1instar-TRINITY_DN24173_c1_g2_i6	gi|662223117|ref|XP_008485838.1|	PREDICTED: flavin-containing monooxygenase FMO GS-OX1-like, partial [Diaphorina citri]	80.8	1.90E-70	275.8
1instar-TRINITY_DN24174_c1_g1_i9	gi|1041530811|ref|XP_017299517.1|	PREDICTED: skin secretory protein xP2-like [Diaphorina citri]	65.1	9.90E-44	186.4
1instar-TRINITY_DN24174_c1_g1_i8	gi|1041534115|ref|XP_017297715.1|	PREDICTED: titin-like [Diaphorina citri]	60.9	3.30E-95	357.8
1instar-TRINITY_DN24174_c1_g1_i7	gi|1041530811|ref|XP_017299517.1|	PREDICTED: skin secretory protein xP2-like [Diaphorina citri]	64.6	1.80E-40	174.9
1instar-TRINITY_DN24174_c1_g1_i3	gi|1041530811|ref|XP_017299517.1|	PREDICTED: skin secretory protein xP2-like [Diaphorina citri]	67	3.20E-63	251.1
1instar-TRINITY_DN24174_c1_g1_i24	gi|1041530811|ref|XP_017299517.1|	PREDICTED: skin secretory protein xP2-like [Diaphorina citri]	45.9	2.10E-31	144.4
1instar-TRINITY_DN24174_c1_g1_i20	gi|1041534115|ref|XP_017297715.1|	PREDICTED: titin-like [Diaphorina citri]	55.8	2.20E-79	304.7
1instar-TRINITY_DN24174_c1_g1_i14	gi|1041534115|ref|XP_017297715.1|	PREDICTED: titin-like [Diaphorina citri]	64.4	2.60E-101	377.5
1instar-TRINITY_DN24174_c1_g1_i13	gi|1041530811|ref|XP_017299517.1|	PREDICTED: skin secretory protein xP2-like [Diaphorina citri]	71	2.00E-37	164.9
1instar-TRINITY_DN24174_c1_g1_i18	gi|1041530811|ref|XP_017299517.1|	PREDICTED: skin secretory protein xP2-like [Diaphorina citri]	82.1	6.20E-17	95.9
1instar-TRINITY_DN24175_c0_g1_i1	gi|662184349|ref|XP_008471355.1|	PREDICTED: flocculation protein FLO11-like [Diaphorina citri]	96.1	6.30E-49	204.5
1instar-TRINITY_DN24176_c2_g1_i6	gi|662193581|ref|XP_008469704.1|	PREDICTED: uncharacterized protein LOC103507049 [Diaphorina citri]	97.5	2.30E-60	240.7
1instar-TRINITY_DN24176_c2_g1_i5	gi|662193581|ref|XP_008469704.1|	PREDICTED: uncharacterized protein LOC103507049 [Diaphorina citri]	93.8	3.20E-71	277.7
1instar-TRINITY_DN24177_c2_g2_i2	gi|662196945|ref|XP_008471527.1|	PREDICTED: actin-5C-like [Diaphorina citri]	100	4.10E-12	80.1
1instar-TRINITY_DN24177_c1_g1_i1	gi|802734487|gb|KKA73802.1|	act-1, partial [Pristionchus pacificus]	50.6	3.60E-09	70.9
1instar-TRINITY_DN24177_c2_g1_i2	gi|318087092|gb|ADV40137.1|	actin 5C [Latrodectus hesperus]	95.9	9.00E-77	295.4
1instar-TRINITY_DN24177_c2_g1_i1	gi|820857060|ref|XP_012345672.1|	PREDICTED: actin, clone 205-like isoform X1 [Apis florea]	83.2	1.80E-78	300.8
1instar-TRINITY_DN24177_c2_g6_i1	gi|297591985|ref|NP_001172074.1|	Actin-5C [Melipona quadrifasciata]	99.2	1.40E-63	250.8
1instar-TRINITY_DN24177_c2_g7_i1	gi|7960247|gb|AAF71265.1|AF246715_1	actin-like protein [Phalaenopsis hybrid cultivar]	100	2.90E-57	229.6
1instar-TRINITY_DN24177_c2_g10_i1	gi|590563350|ref|XP_007009346.1|	Actin-11 isoform 1 [Theobroma cacao]	98.7	7.30E-179	635.2
1instar-TRINITY_DN24178_c3_g1_i11	gi|1041543503|ref|XP_017300974.1|	PREDICTED: uncharacterized protein LOC103512642 [Diaphorina citri]	82.9	4.80E-84	322
1instar-TRINITY_DN24179_c3_g2_i6	gi|662193232|ref|XP_008469513.1|	PREDICTED: uncharacterized protein LOC103506868 [Diaphorina citri]	88.6	1.70E-12	82
1instar-TRINITY_DN24179_c3_g2_i7	gi|662203046|ref|XP_008474842.1|	PREDICTED: protein maelstrom homolog [Diaphorina citri]	100	4.80E-03	50.8
1instar-TRINITY_DN24180_c3_g1_i16	gi|1041540573|ref|XP_008472933.2|	PREDICTED: uncharacterized protein LOC103510076 [Diaphorina citri]	98.9	5.80E-44	188.7
1instar-TRINITY_DN24180_c3_g1_i13	gi|1041540573|ref|XP_008472933.2|	PREDICTED: uncharacterized protein LOC103510076 [Diaphorina citri]	98.9	5.90E-44	188.7
1instar-TRINITY_DN24180_c3_g1_i7	gi|1041540573|ref|XP_008472933.2|	PREDICTED: uncharacterized protein LOC103510076 [Diaphorina citri]	89.3	3.20E-58	236.1
1instar-TRINITY_DN24181_c0_g4_i3	gi|662199463|ref|XP_008472895.1|	PREDICTED: INO80 complex subunit B [Diaphorina citri]	99.5	4.70E-97	363.6
1instar-TRINITY_DN24182_c1_g1_i8	gi|662186883|ref|XP_008484348.1|	PREDICTED: uncharacterized protein LOC103521019 [Diaphorina citri]	94.3	9.80E-10	72
1instar-TRINITY_DN24182_c1_g1_i7	gi|662211326|ref|XP_008479344.1|	PREDICTED: uncharacterized protein LOC103516162, partial [Diaphorina citri]	73.3	6.10E-69	270.8
1instar-TRINITY_DN24182_c1_g1_i6	gi|662211326|ref|XP_008479344.1|	PREDICTED: uncharacterized protein LOC103516162, partial [Diaphorina citri]	73.3	6.50E-69	270.8
1instar-TRINITY_DN24182_c1_g1_i14	gi|662211326|ref|XP_008479344.1|	PREDICTED: uncharacterized protein LOC103516162, partial [Diaphorina citri]	73.3	6.30E-69	270.8
1instar-TRINITY_DN24182_c1_g1_i11	gi|662211326|ref|XP_008479344.1|	PREDICTED: uncharacterized protein LOC103516162, partial [Diaphorina citri]	76.8	4.40E-49	203.4
1instar-TRINITY_DN24182_c0_g1_i3	gi|662187512|ref|XP_008487280.1|	PREDICTED: exocyst complex component 8-like [Diaphorina citri]	72.7	2.10E-03	52
1instar-TRINITY_DN24184_c0_g1_i5	gi|1041547079|ref|XP_017302249.1|	PREDICTED: uncharacterized protein LOC103515644 [Diaphorina citri]	87.4	3.10E-184	655.6
1instar-TRINITY_DN24184_c0_g1_i6	gi|662210335|ref|XP_008478802.1|	PREDICTED: flocculation protein FLO11-like [Diaphorina citri]	87.3	5.90E-28	132.1
1instar-TRINITY_DN24184_c0_g1_i2	gi|1041547079|ref|XP_017302249.1|	PREDICTED: uncharacterized protein LOC103515644 [Diaphorina citri]	87.4	3.00E-184	655.6
1instar-TRINITY_DN24184_c0_g1_i9	gi|1041547079|ref|XP_017302249.1|	PREDICTED: uncharacterized protein LOC103515644 [Diaphorina citri]	87.4	3.00E-184	655.6
1instar-TRINITY_DN24185_c4_g2_i6	gi|1041541440|ref|XP_008473728.2|	PREDICTED: nucleosome-remodeling factor subunit NURF301-like [Diaphorina citri]	77.1	2.30E-253	884.4
1instar-TRINITY_DN24185_c4_g2_i1	gi|1041541440|ref|XP_008473728.2|	PREDICTED: nucleosome-remodeling factor subunit NURF301-like [Diaphorina citri]	94.9	2.30E-10	73.2
1instar-TRINITY_DN24185_c4_g3_i13	gi|662214069|ref|XP_008480851.1|	PREDICTED: putative uncharacterized protein DDB_G0282133 [Diaphorina citri]	99.1	7.00E-54	220.3
1instar-TRINITY_DN24185_c4_g3_i6	gi|662214069|ref|XP_008480851.1|	PREDICTED: putative uncharacterized protein DDB_G0282133 [Diaphorina citri]	89.1	0.00E+00	1290
1instar-TRINITY_DN24185_c4_g3_i5	gi|662214069|ref|XP_008480851.1|	PREDICTED: putative uncharacterized protein DDB_G0282133 [Diaphorina citri]	89.1	0.00E+00	1290
1instar-TRINITY_DN24187_c2_g1_i4	gi|1041548746|ref|XP_008480407.2|	PREDICTED: uncharacterized protein LOC103517163 [Diaphorina citri]	77.3	8.90E-197	696.4
1instar-TRINITY_DN24188_c3_g2_i11	gi|662219849|ref|XP_008484028.1|	PREDICTED: centrosomal protein of 19 kDa-like, partial [Diaphorina citri]	100	5.40E-40	174.9
1instar-TRINITY_DN24188_c3_g2_i4	gi|662219849|ref|XP_008484028.1|	PREDICTED: centrosomal protein of 19 kDa-like, partial [Diaphorina citri]	97.6	1.10E-37	167.2
1instar-TRINITY_DN24188_c3_g2_i5	gi|662219849|ref|XP_008484028.1|	PREDICTED: centrosomal protein of 19 kDa-like, partial [Diaphorina citri]	97.6	6.80E-38	167.2
1instar-TRINITY_DN24192_c3_g1_i8	gi|1041552357|ref|XP_017303851.1|	PREDICTED: uncharacterized protein LOC103519976 isoform X3 [Diaphorina citri]	91.2	4.70E-231	809.7
1instar-TRINITY_DN24192_c3_g1_i6	gi|1041552357|ref|XP_017303851.1|	PREDICTED: uncharacterized protein LOC103519976 isoform X3 [Diaphorina citri]	86.8	1.30E-217	765
1instar-TRINITY_DN24192_c3_g2_i3	gi|1041552353|ref|XP_017303849.1|	PREDICTED: uncharacterized protein LOC103519976 isoform X2 [Diaphorina citri]	94	1.70E-148	535.8
1instar-TRINITY_DN24192_c3_g2_i1	gi|1041552353|ref|XP_017303849.1|	PREDICTED: uncharacterized protein LOC103519976 isoform X2 [Diaphorina citri]	94	1.80E-148	535.8
1instar-TRINITY_DN24192_c3_g2_i4	gi|1041552353|ref|XP_017303849.1|	PREDICTED: uncharacterized protein LOC103519976 isoform X2 [Diaphorina citri]	94	1.30E-148	535.8
1instar-TRINITY_DN24194_c1_g3_i5	gi|734554970|gb|KHN82065.1|	hypothetical protein Tcan_01630 [Toxocara canis]	58.1	8.50E-03	48.1
1instar-TRINITY_DN24194_c2_g1_i2	gi|1041546423|ref|XP_017301987.1|	PREDICTED: high-affinity choline transporter 1-like [Diaphorina citri]	100	6.20E-18	100.9
1instar-TRINITY_DN24194_c2_g1_i3	gi|1041546423|ref|XP_017301987.1|	PREDICTED: high-affinity choline transporter 1-like [Diaphorina citri]	100	4.70E-18	100.9
1instar-TRINITY_DN24194_c2_g1_i4	gi|1041546423|ref|XP_017301987.1|	PREDICTED: high-affinity choline transporter 1-like [Diaphorina citri]	100	4.50E-18	100.9
1instar-TRINITY_DN24194_c2_g1_i9	gi|1041546423|ref|XP_017301987.1|	PREDICTED: high-affinity choline transporter 1-like [Diaphorina citri]	100	1.10E-18	100.9
1instar-TRINITY_DN24195_c1_g3_i5	gi|1041534458|ref|XP_017297841.1|	PREDICTED: uncharacterized protein LOC103505277 [Diaphorina citri]	99.3	2.20E-78	302
1instar-TRINITY_DN24195_c2_g1_i1	gi|662212936|ref|XP_008480229.1|	PREDICTED: barrier-to-autointegration factor [Diaphorina citri]	100	2.40E-43	185.7
1instar-TRINITY_DN24195_c2_g1_i5	gi|662212936|ref|XP_008480229.1|	PREDICTED: barrier-to-autointegration factor [Diaphorina citri]	100	2.40E-43	185.7
1instar-TRINITY_DN24195_c1_g4_i5	gi|662214433|ref|XP_008481048.1|	PREDICTED: calcium uptake protein 1 homolog, mitochondrial-like [Diaphorina citri]	95.6	7.80E-146	526.6
1instar-TRINITY_DN24195_c1_g4_i3	gi|662214433|ref|XP_008481048.1|	PREDICTED: calcium uptake protein 1 homolog, mitochondrial-like [Diaphorina citri]	94.2	8.90E-273	948.7
1instar-TRINITY_DN24196_c4_g1_i30	gi|1041543760|ref|XP_017301070.1|	PREDICTED: dual specificity tyrosine-phosphorylation-regulated kinase 2-like [Diaphorina citri]	66.7	7.90E-15	88.6
1instar-TRINITY_DN24196_c4_g1_i32	gi|1041543760|ref|XP_017301070.1|	PREDICTED: dual specificity tyrosine-phosphorylation-regulated kinase 2-like [Diaphorina citri]	86.3	0.00E+00	1311.6
1instar-TRINITY_DN24196_c4_g1_i33	gi|1041543760|ref|XP_017301070.1|	PREDICTED: dual specificity tyrosine-phosphorylation-regulated kinase 2-like [Diaphorina citri]	86.3	0.00E+00	1311.6
1instar-TRINITY_DN24196_c4_g1_i36	gi|1041543760|ref|XP_017301070.1|	PREDICTED: dual specificity tyrosine-phosphorylation-regulated kinase 2-like [Diaphorina citri]	88	3.60E-265	923.7
1instar-TRINITY_DN24196_c4_g1_i10	gi|1041543760|ref|XP_017301070.1|	PREDICTED: dual specificity tyrosine-phosphorylation-regulated kinase 2-like [Diaphorina citri]	87.5	7.90E-265	922.5
1instar-TRINITY_DN24196_c4_g1_i20	gi|1041543760|ref|XP_017301070.1|	PREDICTED: dual specificity tyrosine-phosphorylation-regulated kinase 2-like [Diaphorina citri]	87.5	7.60E-265	922.5
1instar-TRINITY_DN24196_c4_g1_i28	gi|1041543760|ref|XP_017301070.1|	PREDICTED: dual specificity tyrosine-phosphorylation-regulated kinase 2-like [Diaphorina citri]	88	3.50E-265	923.7
1instar-TRINITY_DN24196_c1_g2_i1	gi|1041531391|ref|XP_017301612.1|	PREDICTED: LOW QUALITY PROTEIN: sodium channel protein 60E-like, partial [Diaphorina citri]	69.1	6.10E-24	118.6
1instar-TRINITY_DN24196_c1_g1_i1	gi|1041531391|ref|XP_017301612.1|	PREDICTED: LOW QUALITY PROTEIN: sodium channel protein 60E-like, partial [Diaphorina citri]	70.7	4.70E-19	102.1
1instar-TRINITY_DN24197_c0_g1_i6	gi|662219483|ref|XP_008483827.1|	PREDICTED: cyclin-K isoform X2 [Diaphorina citri]	100	4.00E-136	494.6
1instar-TRINITY_DN24197_c0_g1_i1	gi|662219483|ref|XP_008483827.1|	PREDICTED: cyclin-K isoform X2 [Diaphorina citri]	89.6	2.70E-85	325.9
1instar-TRINITY_DN24198_c3_g1_i12	gi|662186691|ref|XP_008483432.1|	PREDICTED: polypeptide N-acetylgalactosaminyltransferase 13 [Diaphorina citri]	99.7	1.10E-239	837.8
1instar-TRINITY_DN24198_c3_g1_i10	gi|662186691|ref|XP_008483432.1|	PREDICTED: polypeptide N-acetylgalactosaminyltransferase 13 [Diaphorina citri]	100	2.80E-179	637.1
1instar-TRINITY_DN24198_c3_g1_i1	gi|662186691|ref|XP_008483432.1|	PREDICTED: polypeptide N-acetylgalactosaminyltransferase 13 [Diaphorina citri]	97.7	6.50E-17	95.9
1instar-TRINITY_DN24198_c3_g1_i5	gi|662186691|ref|XP_008483432.1|	PREDICTED: polypeptide N-acetylgalactosaminyltransferase 13 [Diaphorina citri]	100	2.20E-69	271.6
1instar-TRINITY_DN24198_c3_g4_i2	gi|1041546627|ref|XP_017302069.1|	PREDICTED: RING-box protein 2-like [Diaphorina citri]	100	1.70E-30	141.4
1instar-TRINITY_DN24198_c2_g1_i3	gi|662209188|ref|XP_008478181.1|	PREDICTED: valacyclovir hydrolase-like [Diaphorina citri]	69.9	6.20E-80	306.6
1instar-TRINITY_DN24201_c0_g1_i4	gi|662222447|ref|XP_008485468.1|	PREDICTED: thioredoxin-related transmembrane protein 2 homolog, partial [Diaphorina citri]	100	1.00E-125	458.8
1instar-TRINITY_DN24201_c0_g1_i3	gi|662222447|ref|XP_008485468.1|	PREDICTED: thioredoxin-related transmembrane protein 2 homolog, partial [Diaphorina citri]	89	1.30E-124	454.9
1instar-TRINITY_DN24205_c4_g1_i1	gi|646714568|gb|KDR18481.1|	hypothetical protein L798_07670, partial [Zootermopsis nevadensis]	76.4	2.40E-122	448
1instar-TRINITY_DN24206_c2_g3_i2	gi|1041540259|ref|XP_017299810.1|	PREDICTED: uncharacterized protein LOC103509806 [Diaphorina citri]	100	3.70E-03	50.8
1instar-TRINITY_DN24207_c2_g1_i3	gi|662184992|ref|XP_008474827.1|	PREDICTED: coiled-coil domain-containing protein 12 [Diaphorina citri]	79.2	5.10E-11	75.9
1instar-TRINITY_DN24208_c1_g1_i2	gi|662195226|ref|XP_008470594.1|	PREDICTED: cuticle protein 7-like [Diaphorina citri]	97.7	1.60E-14	88.6
1instar-TRINITY_DN24208_c0_g1_i6	gi|662210365|ref|XP_008478819.1|	PREDICTED: cuticle protein 21-like, partial [Diaphorina citri]	100	3.20E-26	127.5
1instar-TRINITY_DN24208_c0_g1_i7	gi|662210365|ref|XP_008478819.1|	PREDICTED: cuticle protein 21-like, partial [Diaphorina citri]	100	4.30E-26	127.1
1instar-TRINITY_DN24208_c0_g1_i2	gi|662210361|ref|XP_008478817.1|	PREDICTED: cuticle protein 7-like [Diaphorina citri]	98.4	3.10E-26	127.9
1instar-TRINITY_DN24208_c0_g1_i10	gi|662210365|ref|XP_008478819.1|	PREDICTED: cuticle protein 21-like, partial [Diaphorina citri]	100	1.10E-25	125.6
1instar-TRINITY_DN24209_c2_g2_i1	gi|662212892|ref|XP_008480203.1|	PREDICTED: dentin sialophosphoprotein-like [Diaphorina citri]	92.5	5.50E-33	148.7
1instar-TRINITY_DN24209_c1_g1_i2	gi|662217147|ref|XP_008482543.1|	PREDICTED: actin-related protein 2/3 complex subunit 3-like isoform X2 [Diaphorina citri]	100	3.70E-99	370.5
1instar-TRINITY_DN24210_c0_g1_i3	gi|662194800|ref|XP_008470363.1|	PREDICTED: transmembrane and coiled-coil domain-containing protein 1 [Diaphorina citri]	79.7	5.80E-72	280
1instar-TRINITY_DN24210_c1_g3_i2	gi|121543899|gb|ABM55614.1|	hypothetical protein [Maconellicoccus hirsutus]	51.2	2.60E-38	168.3
1instar-TRINITY_DN24210_c1_g1_i2	gi|1041543854|ref|XP_017301100.1|	PREDICTED: insulin-degrading enzyme-like [Diaphorina citri]	88.6	1.20E-104	389.8
1instar-TRINITY_DN24212_c5_g2_i7	gi|1041536591|ref|XP_008469486.2|	PREDICTED: uncharacterized protein LOC103506850 [Diaphorina citri]	99.5	7.30E-110	406
1instar-TRINITY_DN24212_c5_g2_i8	gi|1041552422|ref|XP_017303875.1|	PREDICTED: uncharacterized protein LOC103520033 [Diaphorina citri]	100	3.70E-30	139.4
1instar-TRINITY_DN24212_c5_g2_i12	gi|1041536591|ref|XP_008469486.2|	PREDICTED: uncharacterized protein LOC103506850 [Diaphorina citri]	99.5	1.60E-109	406
1instar-TRINITY_DN24213_c2_g1_i1	gi|501297889|dbj|BAN21244.1|	conserved hypothetical protein [Riptortus pedestris]	70.8	5.00E-85	323.6
1instar-TRINITY_DN24215_c2_g1_i1	gi|1041536115|ref|XP_008469067.2|	PREDICTED: xaa-Pro aminopeptidase 1 [Diaphorina citri]	96	4.30E-04	52.8
1instar-TRINITY_DN24216_c3_g3_i2	gi|1041541243|ref|XP_017300165.1|	PREDICTED: ubiquitin-conjugating enzyme E2 J2 [Diaphorina citri]	100	9.90E-130	473
1instar-TRINITY_DN24216_c3_g6_i2	gi|662186209|ref|XP_008481011.1|	PREDICTED: oxysterol-binding protein-related protein 3-like [Diaphorina citri]	78.6	6.30E-03	50.8
1instar-TRINITY_DN24217_c0_g3_i2	gi|662195834|ref|XP_008470922.1|	PREDICTED: arp2/3 complex-activating protein rickA-like [Diaphorina citri]	67.5	3.90E-46	194.9
1instar-TRINITY_DN24218_c1_g1_i9	gi|662189784|ref|XP_008467634.1|	PREDICTED: protein FAM179B-like [Diaphorina citri]	100	9.70E-39	170.6
1instar-TRINITY_DN24218_c1_g1_i11	gi|662189776|ref|XP_008467630.1|	PREDICTED: putative zinc finger protein 840 [Diaphorina citri]	93.4	0.00E+00	1075.1
1instar-TRINITY_DN24219_c0_g1_i1	gi|662203747|ref|XP_008475221.1|	PREDICTED: uncharacterized protein LOC103512248 [Diaphorina citri]	100	1.40E-57	231.1
1instar-TRINITY_DN24220_c0_g1_i6	gi|646723031|gb|KDR23803.1|	Outer dense fiber protein 3 [Zootermopsis nevadensis]	71	8.30E-99	370.2
1instar-TRINITY_DN24220_c0_g1_i2	gi|662200298|ref|XP_008473351.1|	PREDICTED: nucleoporin NSP1-like [Diaphorina citri]	64.7	2.40E-99	370.9
1instar-TRINITY_DN24220_c0_g1_i3	gi|662200298|ref|XP_008473351.1|	PREDICTED: nucleoporin NSP1-like [Diaphorina citri]	73.4	2.70E-88	335.9
1instar-TRINITY_DN24220_c0_g1_i8	gi|662200298|ref|XP_008473351.1|	PREDICTED: nucleoporin NSP1-like [Diaphorina citri]	86.2	1.30E-72	283.9
1instar-TRINITY_DN24220_c0_g1_i23	gi|662200298|ref|XP_008473351.1|	PREDICTED: nucleoporin NSP1-like [Diaphorina citri]	55.3	2.60E-112	414.5
1instar-TRINITY_DN24220_c0_g1_i22	gi|939689206|ref|XP_014288533.1|	PREDICTED: outer dense fiber protein 3-like isoform X2 [Halyomorpha halys]	78.6	2.30E-60	241.1
1instar-TRINITY_DN24220_c0_g1_i21	gi|662200298|ref|XP_008473351.1|	PREDICTED: nucleoporin NSP1-like [Diaphorina citri]	55.1	6.00E-26	126.7
1instar-TRINITY_DN24220_c0_g1_i27	gi|662200298|ref|XP_008473351.1|	PREDICTED: nucleoporin NSP1-like [Diaphorina citri]	93.5	1.10E-75	293.5
1instar-TRINITY_DN24220_c0_g1_i26	gi|662200298|ref|XP_008473351.1|	PREDICTED: nucleoporin NSP1-like [Diaphorina citri]	90.6	6.50E-106	392.1
1instar-TRINITY_DN24220_c0_g1_i25	gi|646723031|gb|KDR23803.1|	Outer dense fiber protein 3 [Zootermopsis nevadensis]	71	1.10E-98	370.2
1instar-TRINITY_DN24220_c0_g1_i19	gi|662200298|ref|XP_008473351.1|	PREDICTED: nucleoporin NSP1-like [Diaphorina citri]	63.1	1.50E-25	124
1instar-TRINITY_DN24220_c0_g1_i16	gi|662200298|ref|XP_008473351.1|	PREDICTED: nucleoporin NSP1-like [Diaphorina citri]	79.4	6.70E-155	555.8
1instar-TRINITY_DN24220_c0_g1_i17	gi|646723031|gb|KDR23803.1|	Outer dense fiber protein 3 [Zootermopsis nevadensis]	71	9.40E-99	370.2
1instar-TRINITY_DN24220_c0_g1_i14	gi|662200298|ref|XP_008473351.1|	PREDICTED: nucleoporin NSP1-like [Diaphorina citri]	90.5	5.50E-116	427.6
1instar-TRINITY_DN24220_c0_g1_i15	gi|662200298|ref|XP_008473351.1|	PREDICTED: nucleoporin NSP1-like [Diaphorina citri]	72.3	1.30E-38	168.3
1instar-TRINITY_DN24220_c0_g1_i12	gi|1008437498|ref|XP_015834994.1|	PREDICTED: outer dense fiber protein 3 isoform X6 [Tribolium castaneum]	49.5	1.20E-61	245.7
1instar-TRINITY_DN24220_c0_g1_i13	gi|662200298|ref|XP_008473351.1|	PREDICTED: nucleoporin NSP1-like [Diaphorina citri]	66.7	8.70E-16	91.7
1instar-TRINITY_DN24220_c0_g1_i10	gi|662200298|ref|XP_008473351.1|	PREDICTED: nucleoporin NSP1-like [Diaphorina citri]	82	1.20E-110	409.8
1instar-TRINITY_DN24220_c0_g1_i11	gi|662200298|ref|XP_008473351.1|	PREDICTED: nucleoporin NSP1-like [Diaphorina citri]	78.4	7.90E-40	172.6
1instar-TRINITY_DN24223_c3_g1_i12	gi|1041534539|ref|XP_017297873.1|	PREDICTED: uncharacterized protein LOC108251882 [Diaphorina citri]	99.2	6.40E-68	266.9
1instar-TRINITY_DN24223_c3_g1_i9	gi|1041534539|ref|XP_017297873.1|	PREDICTED: uncharacterized protein LOC108251882 [Diaphorina citri]	99.2	7.10E-68	266.9
1instar-TRINITY_DN24223_c3_g1_i8	gi|1041534539|ref|XP_017297873.1|	PREDICTED: uncharacterized protein LOC108251882 [Diaphorina citri]	99.2	6.50E-68	266.9
1instar-TRINITY_DN24223_c3_g1_i5	gi|1041534537|ref|XP_017297872.1|	PREDICTED: serine-rich adhesin for platelets-like [Diaphorina citri]	98.3	3.30E-59	236.9
1instar-TRINITY_DN24223_c3_g1_i4	gi|1041534539|ref|XP_017297873.1|	PREDICTED: uncharacterized protein LOC108251882 [Diaphorina citri]	99.2	5.20E-68	266.9
1instar-TRINITY_DN24224_c1_g1_i6	gi|1041539027|ref|XP_017299361.1|	PREDICTED: formin-A-like [Diaphorina citri]	93.5	1.60E-16	95.1
1instar-TRINITY_DN24224_c1_g1_i12	gi|1041539027|ref|XP_017299361.1|	PREDICTED: formin-A-like [Diaphorina citri]	95.7	9.80E-17	96.7
1instar-TRINITY_DN24227_c3_g1_i4	gi|1041532255|ref|XP_017304268.1|	PREDICTED: transformation/transcription domain-associated protein-like [Diaphorina citri]	51.1	2.30E-29	137.9
1instar-TRINITY_DN24227_c3_g3_i1	gi|641663419|ref|XP_003244217.2|	PREDICTED: transmembrane protein 120 homolog [Acyrthosiphon pisum]	69.1	2.30E-123	451.1
1instar-TRINITY_DN24227_c3_g2_i2	gi|1041544118|ref|XP_017301198.1|	PREDICTED: transformation/transcription domain-associated protein isoform X2 [Diaphorina citri]	100	6.40E-72	279.3
1instar-TRINITY_DN24227_c3_g2_i3	gi|1041544116|ref|XP_017301197.1|	PREDICTED: transformation/transcription domain-associated protein isoform X1 [Diaphorina citri]	98.6	3.70E-301	1042.3
1instar-TRINITY_DN24229_c5_g1_i9	gi|662217959|ref|XP_008482985.1|	PREDICTED: uncharacterized protein K02A2.6-like [Diaphorina citri]	36.2	1.80E-06	63.2
1instar-TRINITY_DN24229_c5_g1_i5	gi|662217959|ref|XP_008482985.1|	PREDICTED: uncharacterized protein K02A2.6-like [Diaphorina citri]	36.2	1.50E-06	63.2
1instar-TRINITY_DN24231_c0_g2_i3	gi|662202716|ref|XP_008474665.1|	PREDICTED: protein lifeguard 1-like [Diaphorina citri]	97.6	2.00E-11	80.1
1instar-TRINITY_DN24232_c0_g2_i9	gi|972185975|ref|XP_015174505.1|	PREDICTED: protein kinase C and casein kinase substrate in neurons protein 1 isoform X3 [Polistes dominula]	66.2	8.70E-194	686
1instar-TRINITY_DN24232_c0_g2_i3	gi|752866735|ref|XP_011269869.1|	PREDICTED: protein kinase C and casein kinase substrate in neurons protein 1 isoform X3 [Camponotus floridanus]	63.2	7.30E-174	619.8
1instar-TRINITY_DN24232_c0_g2_i2	gi|752866735|ref|XP_011269869.1|	PREDICTED: protein kinase C and casein kinase substrate in neurons protein 1 isoform X3 [Camponotus floridanus]	63.2	7.20E-174	619.8
1instar-TRINITY_DN24232_c0_g2_i7	gi|662203637|ref|XP_008475165.1|	PREDICTED: protein kinase C and casein kinase II substrate protein 3-like isoform X1 [Diaphorina citri]	77.9	1.40E-88	335.5
1instar-TRINITY_DN24232_c0_g2_i6	gi|972185975|ref|XP_015174505.1|	PREDICTED: protein kinase C and casein kinase substrate in neurons protein 1 isoform X3 [Polistes dominula]	66.2	8.60E-194	686
1instar-TRINITY_DN24232_c0_g3_i1	gi|1004173206|gb|KXZ75806.1|	hypothetical protein TcasGA2_TC034203 [Tribolium castaneum]	37.9	4.80E-184	654.8
1instar-TRINITY_DN24233_c3_g2_i2	gi|662219149|ref|XP_008483641.1|	PREDICTED: myb-like protein P [Diaphorina citri]	51.1	5.80E-18	99
1instar-TRINITY_DN24233_c2_g1_i7	gi|1041531041|ref|XP_017300316.1|	PREDICTED: uncharacterized protein LOC103510915 [Diaphorina citri]	95.4	1.10E-36	163.7
1instar-TRINITY_DN24233_c2_g1_i8	gi|1041531041|ref|XP_017300316.1|	PREDICTED: uncharacterized protein LOC103510915 [Diaphorina citri]	91	6.20E-36	158.7
1instar-TRINITY_DN24235_c1_g3_i3	gi|1041531035|ref|XP_008473781.2|	PREDICTED: uncharacterized protein LOC103510857 [Diaphorina citri]	71.5	0.00E+00	1145.6
1instar-TRINITY_DN24235_c1_g3_i6	gi|1041531035|ref|XP_008473781.2|	PREDICTED: uncharacterized protein LOC103510857 [Diaphorina citri]	71.5	0.00E+00	1145.6
1instar-TRINITY_DN24235_c1_g5_i4	gi|1041551808|ref|XP_017303723.1|	PREDICTED: uncharacterized protein LOC103519548 [Diaphorina citri]	71.1	1.90E-07	65.9
1instar-TRINITY_DN24235_c1_g4_i6	gi|1041533694|ref|XP_017305281.1|	PREDICTED: zinc finger protein-like 1 homolog isoform X1 [Diaphorina citri]	84.8	3.90E-105	390.2
1instar-TRINITY_DN24235_c1_g4_i4	gi|1041533694|ref|XP_017305281.1|	PREDICTED: zinc finger protein-like 1 homolog isoform X1 [Diaphorina citri]	100	4.80E-13	83.2
1instar-TRINITY_DN24235_c1_g4_i2	gi|1041533694|ref|XP_017305281.1|	PREDICTED: zinc finger protein-like 1 homolog isoform X1 [Diaphorina citri]	84.8	4.00E-105	390.2
1instar-TRINITY_DN24235_c1_g4_i1	gi|1041533694|ref|XP_017305281.1|	PREDICTED: zinc finger protein-like 1 homolog isoform X1 [Diaphorina citri]	100	6.90E-13	83.2
1instar-TRINITY_DN24237_c3_g2_i8	gi|646700908|gb|KDR10861.1|	Translation initiation factor eIF-2B subunit alpha [Zootermopsis nevadensis]	70.5	1.40E-33	151.8
1instar-TRINITY_DN24237_c3_g2_i5	gi|662213674|ref|XP_008480635.1|	PREDICTED: translation initiation factor eIF-2B subunit alpha [Diaphorina citri]	100	4.70E-44	187.2
1instar-TRINITY_DN24238_c0_g1_i1	gi|662183391|ref|XP_008485788.1|	PREDICTED: serine/threonine-protein kinase par-1-like [Diaphorina citri]	81.5	6.90E-256	892.9
1instar-TRINITY_DN24239_c2_g2_i7	gi|599127535|gb|AHN53442.1|	SCAN domain protein [Nuttalliella namaqua]	57.7	2.70E-39	172.2
1instar-TRINITY_DN24239_c2_g2_i12	gi|641664941|ref|XP_008183192.1|	PREDICTED: SCAN domain-containing protein 3-like [Acyrthosiphon pisum]	77.3	1.50E-09	72
1instar-TRINITY_DN24239_c2_g2_i15	gi|193596645|ref|XP_001944182.1|	PREDICTED: diphthamide biosynthesis protein 1 [Acyrthosiphon pisum]	62.8	2.50E-142	515
1instar-TRINITY_DN24240_c1_g3_i7	gi|662213686|ref|XP_008480642.1|	PREDICTED: cyclin-dependent kinase 17-like, partial [Diaphorina citri]	100	4.40E-03	50.1
1instar-TRINITY_DN24240_c1_g3_i4	gi|662213686|ref|XP_008480642.1|	PREDICTED: cyclin-dependent kinase 17-like, partial [Diaphorina citri]	100	5.10E-03	50.1
1instar-TRINITY_DN24240_c1_g1_i5	gi|662214743|ref|XP_008481216.1|	PREDICTED: exocyst complex component 7 [Diaphorina citri]	96.1	2.80E-220	774.2
1instar-TRINITY_DN24240_c1_g1_i6	gi|662214743|ref|XP_008481216.1|	PREDICTED: exocyst complex component 7 [Diaphorina citri]	96.1	2.80E-220	774.2
1instar-TRINITY_DN24240_c1_g5_i1	gi|662196032|ref|XP_008471028.1|	PREDICTED: ancient ubiquitous protein 1-like [Diaphorina citri]	70	9.80E-27	129
1instar-TRINITY_DN24240_c1_g4_i1	gi|1004394702|gb|KYB24709.1|	hypothetical protein TcasGA2_TC032982 [Tribolium castaneum]	33.6	2.80E-08	67
1instar-TRINITY_DN24243_c1_g1_i2	gi|925200573|gb|ALC96114.1|	peptide chain release factor 2 [Candidatus Profftella armatura]	82.9	4.70E-77	296.2
1instar-TRINITY_DN24243_c2_g1_i1	gi|662187959|ref|XP_008487632.1|	PREDICTED: uncharacterized protein LOC103524398 [Diaphorina citri]	91.6	3.40E-64	253.8
1instar-TRINITY_DN24244_c0_g5_i1	gi|328704025|ref|XP_003242379.1|	PREDICTED: barH-like 2 homeobox protein [Acyrthosiphon pisum]	56.6	6.90E-46	194.1
1instar-TRINITY_DN24244_c0_g5_i2	gi|328704025|ref|XP_003242379.1|	PREDICTED: barH-like 2 homeobox protein [Acyrthosiphon pisum]	56.6	6.80E-46	194.1
1instar-TRINITY_DN24245_c1_g3_i2	gi|1041532683|ref|XP_017305013.1|	PREDICTED: something about silencing protein 10 [Diaphorina citri]	100	2.70E-06	61.6
1instar-TRINITY_DN24245_c1_g1_i6	gi|1041532683|ref|XP_017305013.1|	PREDICTED: something about silencing protein 10 [Diaphorina citri]	74.6	6.10E-174	620.2
1instar-TRINITY_DN24245_c0_g1_i1	gi|662200784|ref|XP_008473620.1|	PREDICTED: mimitin, mitochondrial [Diaphorina citri]	91.3	5.80E-72	279.6
1instar-TRINITY_DN24246_c0_g1_i2	gi|662218872|ref|XP_008483487.1|	PREDICTED: protein pelota-like [Diaphorina citri]	97.2	5.10E-11	76.3
1instar-TRINITY_DN24249_c1_g1_i7	gi|28574621|ref|NP_788543.1|	uncharacterized protein Dana_GF23611 [Drosophila ananassae]	94.7	7.10E-101	376.7
1instar-TRINITY_DN24249_c1_g1_i2	gi|28574621|ref|NP_788543.1|	uncharacterized protein Dana_GF23611 [Drosophila ananassae]	94.7	7.20E-101	376.7
1instar-TRINITY_DN24252_c2_g1_i1	gi|817053782|ref|XP_012263846.1|	PREDICTED: CD63 antigen-like [Athalia rosae]	39.5	2.00E-09	71.6
1instar-TRINITY_DN24252_c2_g1_i5	gi|1041542552|ref|XP_017300627.1|	PREDICTED: CD63 antigen-like [Diaphorina citri]	99.3	7.70E-80	307
1instar-TRINITY_DN24252_c2_g1_i8	gi|909551587|ref|XP_013141025.1|	PREDICTED: CD63 antigen-like [Papilio polytes]	33.3	1.20E-03	52
1instar-TRINITY_DN24252_c2_g1_i10	gi|1041542552|ref|XP_017300627.1|	PREDICTED: CD63 antigen-like [Diaphorina citri]	98.7	8.80E-79	303.5
1instar-TRINITY_DN24253_c3_g1_i2	gi|1041538436|ref|XP_008470951.2|	PREDICTED: chromobox protein homolog 5-like [Diaphorina citri]	100	4.10E-48	201.8
1instar-TRINITY_DN24254_c1_g1_i8	gi|662183994|ref|XP_008469465.1|	PREDICTED: methyltransferase-like protein [Diaphorina citri]	96.6	3.10E-197	696.8
1instar-TRINITY_DN24254_c1_g1_i1	gi|662183994|ref|XP_008469465.1|	PREDICTED: methyltransferase-like protein [Diaphorina citri]	99.6	2.20E-159	570.5
1instar-TRINITY_DN24254_c1_g1_i2	gi|662183994|ref|XP_008469465.1|	PREDICTED: methyltransferase-like protein [Diaphorina citri]	92.3	5.80E-132	479.6
1instar-TRINITY_DN24256_c1_g2_i3	gi|1041540575|ref|XP_017299918.1|	PREDICTED: uncharacterized protein LOC103510077 [Diaphorina citri]	100	2.20E-102	380.9
1instar-TRINITY_DN24260_c0_g1_i6	gi|195434154|ref|XP_002065068.1|	uncharacterized protein Dwil_GK14872 [Drosophila willistoni]	77.8	2.30E-05	58.2
1instar-TRINITY_DN24261_c1_g2_i5	gi|662200969|ref|XP_008473718.1|	PREDICTED: acyl-CoA-binding domain-containing protein 5 [Diaphorina citri]	100	3.80E-164	587
1instar-TRINITY_DN24261_c1_g2_i6	gi|662200969|ref|XP_008473718.1|	PREDICTED: acyl-CoA-binding domain-containing protein 5 [Diaphorina citri]	100	3.80E-164	587
1instar-TRINITY_DN24261_c1_g1_i2	gi|1041543235|ref|XP_017300887.1|	PREDICTED: LOW QUALITY PROTEIN: twitchin-like [Diaphorina citri]	96.2	7.60E-197	694.9
1instar-TRINITY_DN24262_c0_g1_i8	gi|662186979|ref|XP_008484824.1|	PREDICTED: E3 ubiquitin-protein ligase bre-1 [Diaphorina citri]	91.3	6.80E-242	845.5
1instar-TRINITY_DN24264_c4_g1_i8	gi|939234833|ref|XP_014247204.1|	PREDICTED: amino acid transporter ANTL1-like isoform X1 [Cimex lectularius]	56.7	6.00E-56	226.1
1instar-TRINITY_DN24265_c2_g3_i1	gi|1041549042|ref|XP_008480695.2|	PREDICTED: zinc finger protein 711-like [Diaphorina citri]	44.6	3.20E-12	80.1
1instar-TRINITY_DN24265_c2_g3_i3	gi|1041530329|ref|XP_017297802.1|	PREDICTED: zinc finger protein 64 homolog, isoforms 3 and 4-like [Diaphorina citri]	46.2	5.60E-03	48.5
1instar-TRINITY_DN24266_c3_g1_i6	gi|828214383|ref|XP_012559636.1|	PREDICTED: serine/arginine repetitive matrix protein 1-like [Hydra vulgaris]	50.7	2.10E-08	69.7
1instar-TRINITY_DN24266_c3_g1_i4	gi|828214383|ref|XP_012559636.1|	PREDICTED: serine/arginine repetitive matrix protein 1-like [Hydra vulgaris]	50.7	1.70E-08	69.7
1instar-TRINITY_DN24267_c0_g1_i1	gi|662202821|ref|XP_008474720.1|	PREDICTED: gamma-secretase subunit PEN-2 isoform X1 [Diaphorina citri]	100	1.00E-32	148.3
1instar-TRINITY_DN24269_c3_g1_i1	gi|913332287|ref|XP_013197760.1|	PREDICTED: uncharacterized protein LOC106140681, partial [Amyelois transitella]	30.1	1.40E-05	58.9
1instar-TRINITY_DN24269_c3_g1_i4	gi|913332287|ref|XP_013197760.1|	PREDICTED: uncharacterized protein LOC106140681, partial [Amyelois transitella]	30.1	1.40E-05	58.9
1instar-TRINITY_DN24270_c1_g2_i2	gi|1041540918|ref|XP_017300047.1|	PREDICTED: GATA zinc finger domain-containing protein 14-like [Diaphorina citri]	90.9	7.60E-194	686
1instar-TRINITY_DN24270_c1_g2_i6	gi|1041540918|ref|XP_017300047.1|	PREDICTED: GATA zinc finger domain-containing protein 14-like [Diaphorina citri]	65.3	5.20E-178	632.9
1instar-TRINITY_DN24270_c1_g1_i9	gi|1041540931|ref|XP_017300052.1|	PREDICTED: uncharacterized protein LOC103510411 isoform X4 [Diaphorina citri]	91.5	3.20E-94	354
1instar-TRINITY_DN24270_c1_g1_i8	gi|1041540922|ref|XP_017300049.1|	PREDICTED: uncharacterized protein LOC103510411 isoform X3 [Diaphorina citri]	70.3	7.20E-27	131.3
1instar-TRINITY_DN24270_c1_g1_i5	gi|1041540920|ref|XP_017300048.1|	PREDICTED: uncharacterized protein LOC103510412 [Diaphorina citri]	86.4	4.00E-138	501.1
1instar-TRINITY_DN24270_c1_g1_i4	gi|1041540922|ref|XP_017300049.1|	PREDICTED: uncharacterized protein LOC103510411 isoform X3 [Diaphorina citri]	85.4	2.30E-114	421
1instar-TRINITY_DN24270_c1_g1_i7	gi|1041540922|ref|XP_017300049.1|	PREDICTED: uncharacterized protein LOC103510411 isoform X3 [Diaphorina citri]	84.6	1.90E-07	63.9
1instar-TRINITY_DN24270_c1_g1_i6	gi|1041540918|ref|XP_017300047.1|	PREDICTED: GATA zinc finger domain-containing protein 14-like [Diaphorina citri]	40.8	6.50E-41	177.2
1instar-TRINITY_DN24270_c1_g1_i3	gi|1041540920|ref|XP_017300048.1|	PREDICTED: uncharacterized protein LOC103510412 [Diaphorina citri]	82.1	2.90E-161	578.2
1instar-TRINITY_DN24270_c1_g1_i20	gi|1041540922|ref|XP_017300049.1|	PREDICTED: uncharacterized protein LOC103510411 isoform X3 [Diaphorina citri]	44.2	1.40E-18	103.6
1instar-TRINITY_DN24270_c1_g1_i15	gi|1041540920|ref|XP_017300048.1|	PREDICTED: uncharacterized protein LOC103510412 [Diaphorina citri]	82.1	2.80E-161	578.2
1instar-TRINITY_DN24270_c1_g1_i17	gi|1041540931|ref|XP_017300052.1|	PREDICTED: uncharacterized protein LOC103510411 isoform X4 [Diaphorina citri]	91.5	4.30E-94	354
1instar-TRINITY_DN24270_c1_g1_i12	gi|1041540920|ref|XP_017300048.1|	PREDICTED: uncharacterized protein LOC103510412 [Diaphorina citri]	86.4	4.20E-138	501.1
1instar-TRINITY_DN24271_c0_g1_i3	gi|662184825|ref|XP_008473937.1|	PREDICTED: putative odorant-binding protein A10 [Diaphorina citri]	99.2	6.70E-67	263.8
1instar-TRINITY_DN24272_c0_g1_i7	gi|662187653|ref|XP_008487465.1|	PREDICTED: uncharacterized protein LOC103524235 [Diaphorina citri]	79	1.70E-17	97.8
1instar-TRINITY_DN24272_c0_g1_i1	gi|662187653|ref|XP_008487465.1|	PREDICTED: uncharacterized protein LOC103524235 [Diaphorina citri]	97.3	1.60E-55	225.3
1instar-TRINITY_DN24272_c0_g1_i2	gi|896474101|ref|WP_049391275.1|	hypothetical protein [Staphylococcus epidermidis]	43.8	5.40E-06	59.3
1instar-TRINITY_DN24272_c0_g1_i3	gi|662187653|ref|XP_008487465.1|	PREDICTED: uncharacterized protein LOC103524235 [Diaphorina citri]	74.7	6.90E-71	276.6
1instar-TRINITY_DN24272_c0_g1_i8	gi|662187653|ref|XP_008487465.1|	PREDICTED: uncharacterized protein LOC103524235 [Diaphorina citri]	97.5	3.70E-60	241.1
1instar-TRINITY_DN24273_c1_g1_i1	gi|662183896|ref|XP_008468940.1|	PREDICTED: uncharacterized protein LOC103506331 [Diaphorina citri]	84.5	1.10E-140	510
1instar-TRINITY_DN24273_c0_g1_i4	gi|925678112|gb|KOX75182.1|	hypothetical protein WN51_12896 [Melipona quadrifasciata]	94.3	7.50E-10	72.8
1instar-TRINITY_DN24273_c0_g1_i1	gi|925678112|gb|KOX75182.1|	hypothetical protein WN51_12896 [Melipona quadrifasciata]	94.3	7.70E-10	72.8
1instar-TRINITY_DN24273_c0_g1_i2	gi|925678112|gb|KOX75182.1|	hypothetical protein WN51_12896 [Melipona quadrifasciata]	94.3	6.20E-10	72.8
1instar-TRINITY_DN24273_c0_g1_i3	gi|925678112|gb|KOX75182.1|	hypothetical protein WN51_12896 [Melipona quadrifasciata]	94.3	6.90E-10	72.8
1instar-TRINITY_DN24277_c3_g1_i3	gi|662214489|ref|XP_008481079.1|	PREDICTED: homeobox protein cut-like [Diaphorina citri]	97.8	1.60E-40	176.8
1instar-TRINITY_DN24277_c2_g2_i1	gi|1041535008|ref|XP_017298037.1|	PREDICTED: general transcription factor IIE subunit 2 [Diaphorina citri]	89.6	6.90E-132	479.6
1instar-TRINITY_DN24277_c2_g2_i6	gi|1041535008|ref|XP_017298037.1|	PREDICTED: general transcription factor IIE subunit 2 [Diaphorina citri]	91.7	3.70E-87	330.1
1instar-TRINITY_DN24278_c4_g1_i1	gi|1041532887|ref|XP_017305089.1|	PREDICTED: uncharacterized protein LOC103524423 [Diaphorina citri]	94.9	9.10E-210	739.6
1instar-TRINITY_DN24278_c4_g1_i5	gi|1041532887|ref|XP_017305089.1|	PREDICTED: uncharacterized protein LOC103524423 [Diaphorina citri]	75.7	1.40E-31	145.6
1instar-TRINITY_DN24278_c4_g1_i6	gi|1041532887|ref|XP_017305089.1|	PREDICTED: uncharacterized protein LOC103524423 [Diaphorina citri]	94.9	9.20E-210	739.6
1instar-TRINITY_DN24279_c0_g1_i4	gi|662188855|ref|XP_008488119.1|	PREDICTED: tetratricopeptide repeat protein 8-like, partial [Diaphorina citri]	98.3	2.10E-25	123.6
1instar-TRINITY_DN24279_c0_g1_i3	gi|662188857|ref|XP_008488120.1|	PREDICTED: tetratricopeptide repeat protein 8-like [Diaphorina citri]	99.3	2.30E-73	283.5
1instar-TRINITY_DN24280_c0_g1_i78	gi|662210076|ref|XP_008478662.1|	PREDICTED: trichohyalin-like [Diaphorina citri]	51.4	8.90E-16	92.8
1instar-TRINITY_DN24280_c0_g1_i79	gi|662210076|ref|XP_008478662.1|	PREDICTED: trichohyalin-like [Diaphorina citri]	58.8	7.70E-20	106.3
1instar-TRINITY_DN24280_c0_g1_i30	gi|662210076|ref|XP_008478662.1|	PREDICTED: trichohyalin-like [Diaphorina citri]	62	9.20E-16	92.4
1instar-TRINITY_DN24280_c0_g1_i32	gi|662210076|ref|XP_008478662.1|	PREDICTED: trichohyalin-like [Diaphorina citri]	37.6	2.20E-30	142.5
1instar-TRINITY_DN24280_c0_g1_i17	gi|662210076|ref|XP_008478662.1|	PREDICTED: trichohyalin-like [Diaphorina citri]	28.7	3.40E-21	111.7
1instar-TRINITY_DN24280_c0_g1_i16	gi|662210076|ref|XP_008478662.1|	PREDICTED: trichohyalin-like [Diaphorina citri]	82.8	1.80E-04	54.7
1instar-TRINITY_DN24280_c0_g1_i71	gi|662210076|ref|XP_008478662.1|	PREDICTED: trichohyalin-like [Diaphorina citri]	71	2.50E-28	134.8
1instar-TRINITY_DN24280_c0_g1_i15	gi|662210076|ref|XP_008478662.1|	PREDICTED: trichohyalin-like [Diaphorina citri]	48.8	2.50E-08	67
1instar-TRINITY_DN24280_c0_g1_i38	gi|662210076|ref|XP_008478662.1|	PREDICTED: trichohyalin-like [Diaphorina citri]	80.2	1.30E-29	139
1instar-TRINITY_DN24280_c0_g1_i13	gi|221058611|ref|XP_002259951.1|	conserved Plasmodium protein, unknown function [Plasmodium knowlesi strain H]	25.9	4.40E-23	118.2
1instar-TRINITY_DN24280_c0_g1_i10	gi|662210076|ref|XP_008478662.1|	PREDICTED: trichohyalin-like [Diaphorina citri]	38.1	3.70E-18	101.3
1instar-TRINITY_DN24280_c0_g1_i77	gi|662210076|ref|XP_008478662.1|	PREDICTED: trichohyalin-like [Diaphorina citri]	63.2	5.10E-18	100.1
1instar-TRINITY_DN24280_c0_g1_i52	gi|662210076|ref|XP_008478662.1|	PREDICTED: trichohyalin-like [Diaphorina citri]	68.8	2.70E-19	103.6
1instar-TRINITY_DN24280_c0_g1_i50	gi|662210076|ref|XP_008478662.1|	PREDICTED: trichohyalin-like [Diaphorina citri]	45.6	4.30E-14	86.7
1instar-TRINITY_DN24280_c0_g1_i51	gi|662210076|ref|XP_008478662.1|	PREDICTED: trichohyalin-like [Diaphorina citri]	71	3.30E-28	134.8
1instar-TRINITY_DN24280_c0_g1_i57	gi|662210076|ref|XP_008478662.1|	PREDICTED: trichohyalin-like [Diaphorina citri]	60	3.70E-19	104.4
1instar-TRINITY_DN24280_c0_g1_i55	gi|662210076|ref|XP_008478662.1|	PREDICTED: trichohyalin-like [Diaphorina citri]	47.1	1.20E-16	95.5
1instar-TRINITY_DN24280_c0_g1_i3	gi|662210076|ref|XP_008478662.1|	PREDICTED: trichohyalin-like [Diaphorina citri]	53.8	5.60E-14	87.8
1instar-TRINITY_DN24280_c0_g1_i8	gi|662210076|ref|XP_008478662.1|	PREDICTED: trichohyalin-like [Diaphorina citri]	67.7	2.50E-15	90.9
1instar-TRINITY_DN24280_c0_g1_i9	gi|662210076|ref|XP_008478662.1|	PREDICTED: trichohyalin-like [Diaphorina citri]	80.6	4.70E-05	56.6
1instar-TRINITY_DN24280_c0_g1_i23	gi|662210076|ref|XP_008478662.1|	PREDICTED: trichohyalin-like [Diaphorina citri]	44	2.60E-25	124.4
1instar-TRINITY_DN24280_c0_g1_i22	gi|662210076|ref|XP_008478662.1|	PREDICTED: trichohyalin-like [Diaphorina citri]	54.5	2.50E-15	90.9
1instar-TRINITY_DN24280_c0_g1_i21	gi|662210076|ref|XP_008478662.1|	PREDICTED: trichohyalin-like [Diaphorina citri]	44	9.90E-10	72.8
1instar-TRINITY_DN24280_c0_g1_i20	gi|662210076|ref|XP_008478662.1|	PREDICTED: trichohyalin-like [Diaphorina citri]	69.2	2.90E-29	137.9
1instar-TRINITY_DN24280_c0_g1_i26	gi|662210076|ref|XP_008478662.1|	PREDICTED: trichohyalin-like [Diaphorina citri]	61.8	2.80E-18	101.3
1instar-TRINITY_DN24280_c0_g1_i24	gi|662210076|ref|XP_008478662.1|	PREDICTED: trichohyalin-like [Diaphorina citri]	73	1.70E-37	164.9
1instar-TRINITY_DN24280_c0_g1_i67	gi|662210076|ref|XP_008478662.1|	PREDICTED: trichohyalin-like [Diaphorina citri]	41.8	7.50E-10	72.8
1instar-TRINITY_DN24280_c0_g1_i66	gi|662210076|ref|XP_008478662.1|	PREDICTED: trichohyalin-like [Diaphorina citri]	51.2	2.50E-14	87.8
1instar-TRINITY_DN24280_c0_g1_i65	gi|662210076|ref|XP_008478662.1|	PREDICTED: trichohyalin-like [Diaphorina citri]	49.5	1.20E-13	85.5
1instar-TRINITY_DN24280_c0_g1_i63	gi|662210076|ref|XP_008478662.1|	PREDICTED: trichohyalin-like [Diaphorina citri]	50.6	1.30E-08	68.6
1instar-TRINITY_DN24280_c0_g1_i62	gi|662210076|ref|XP_008478662.1|	PREDICTED: trichohyalin-like [Diaphorina citri]	60	4.00E-15	90.5
1instar-TRINITY_DN24280_c0_g1_i61	gi|662210076|ref|XP_008478662.1|	PREDICTED: trichohyalin-like [Diaphorina citri]	56.6	3.70E-15	90.5
1instar-TRINITY_DN24280_c0_g1_i49	gi|662210076|ref|XP_008478662.1|	PREDICTED: trichohyalin-like [Diaphorina citri]	77.6	4.50E-13	83.6
1instar-TRINITY_DN24280_c0_g1_i69	gi|662210076|ref|XP_008478662.1|	PREDICTED: trichohyalin-like [Diaphorina citri]	66.3	1.10E-18	102.8
1instar-TRINITY_DN24280_c0_g1_i73	gi|662210076|ref|XP_008478662.1|	PREDICTED: trichohyalin-like [Diaphorina citri]	45.7	2.30E-13	84.3
1instar-TRINITY_DN24280_c0_g1_i83	gi|662210076|ref|XP_008478662.1|	PREDICTED: trichohyalin-like [Diaphorina citri]	66.4	5.70E-30	140.6
1instar-TRINITY_DN24280_c0_g1_i88	gi|662210076|ref|XP_008478662.1|	PREDICTED: trichohyalin-like [Diaphorina citri]	45.9	3.00E-19	104.8
1instar-TRINITY_DN24283_c3_g1_i3	gi|1041549053|ref|XP_017302944.1|	PREDICTED: craniofacial development protein 2-like [Diaphorina citri]	96.9	1.70E-238	834.7
1instar-TRINITY_DN24283_c3_g1_i1	gi|1041555196|ref|XP_017304472.1|	PREDICTED: uncharacterized protein LOC108254040, partial [Diaphorina citri]	62.5	1.60E-71	278.5
1instar-TRINITY_DN24284_c0_g2_i11	gi|662207030|ref|XP_008476998.1|	PREDICTED: uncharacterized protein LOC103513920 [Diaphorina citri]	96.6	9.30E-07	62.8
1instar-TRINITY_DN24286_c5_g1_i1	gi|662198575|ref|XP_008472414.1|	PREDICTED: histone H3.v1-like isoform X1 [Diaphorina citri]	92.4	1.10E-204	722.2
1instar-TRINITY_DN24287_c2_g3_i1	gi|1041539070|ref|XP_017299380.1|	PREDICTED: DNA replication licensing factor Mcm6-like [Diaphorina citri]	100	1.60E-09	72.8
1instar-TRINITY_DN24287_c2_g3_i4	gi|1041539070|ref|XP_017299380.1|	PREDICTED: DNA replication licensing factor Mcm6-like [Diaphorina citri]	100	1.50E-09	72.8
1instar-TRINITY_DN24287_c2_g2_i3	gi|1041539070|ref|XP_017299380.1|	PREDICTED: DNA replication licensing factor Mcm6-like [Diaphorina citri]	66.2	5.50E-20	105.1
1instar-TRINITY_DN24287_c2_g2_i2	gi|662214437|ref|XP_008481051.1|	PREDICTED: RNA-directed DNA polymerase from mobile element jockey-like [Diaphorina citri]	99.7	1.40E-168	601.3
1instar-TRINITY_DN24288_c0_g1_i4	gi|662216049|ref|XP_008481936.1|	PREDICTED: methyltransferase-like protein 6 isoform X1 [Diaphorina citri]	95	3.20E-151	543.9
1instar-TRINITY_DN24288_c0_g1_i6	gi|662216049|ref|XP_008481936.1|	PREDICTED: methyltransferase-like protein 6 isoform X1 [Diaphorina citri]	93.8	2.20E-117	431
1instar-TRINITY_DN24288_c0_g1_i7	gi|662216049|ref|XP_008481936.1|	PREDICTED: methyltransferase-like protein 6 isoform X1 [Diaphorina citri]	95	2.60E-148	534.3
1instar-TRINITY_DN24289_c1_g3_i3	gi|662199171|ref|XP_008472740.1|	PREDICTED: uncharacterized protein LOC103509886 [Diaphorina citri]	92.9	5.70E-63	249.6
1instar-TRINITY_DN24289_c1_g3_i6	gi|662199171|ref|XP_008472740.1|	PREDICTED: uncharacterized protein LOC103509886 [Diaphorina citri]	94.5	1.40E-64	255.4
1instar-TRINITY_DN24289_c1_g1_i1	gi|1041545435|ref|XP_017301621.1|	PREDICTED: transcriptional repressor CTCFL-like [Diaphorina citri]	59.4	1.90E-16	94.7
1instar-TRINITY_DN24289_c1_g1_i2	gi|1041545435|ref|XP_017301621.1|	PREDICTED: transcriptional repressor CTCFL-like [Diaphorina citri]	59.4	2.90E-16	94.7
1instar-TRINITY_DN24290_c3_g1_i2	gi|662198406|ref|XP_008472324.1|	PREDICTED: U11/U12 small nuclear ribonucleoprotein 25 kDa protein-like [Diaphorina citri]	99.4	3.10E-80	308.1
1instar-TRINITY_DN24294_c1_g3_i1	gi|998496474|ref|XP_015523955.1|	PREDICTED: viral IAP-associated factor homolog [Neodiprion lecontei]	61.9	1.30E-05	59.7
1instar-TRINITY_DN24296_c3_g1_i9	gi|939262167|ref|XP_014251000.1|	PREDICTED: putative SERF-like protein [Cimex lectularius]	69.4	2.20E-14	88.2
1instar-TRINITY_DN24296_c2_g1_i1	gi|1041542490|ref|XP_017300606.1|	PREDICTED: LOW QUALITY PROTEIN: histone deacetylase 11, partial [Diaphorina citri]	100	6.60E-161	576.2
1instar-TRINITY_DN24297_c3_g1_i1	gi|985423731|ref|XP_015377365.1|	PREDICTED: piggyBac transposable element-derived protein 3-like [Diuraphis noxia]	50.4	5.30E-67	263.1
1instar-TRINITY_DN24297_c3_g2_i8	gi|985423731|ref|XP_015377365.1|	PREDICTED: piggyBac transposable element-derived protein 3-like [Diuraphis noxia]	41.8	1.10E-34	155.2
1instar-TRINITY_DN24297_c3_g2_i3	gi|985423731|ref|XP_015377365.1|	PREDICTED: piggyBac transposable element-derived protein 3-like [Diuraphis noxia]	38.8	4.90E-16	93.6
1instar-TRINITY_DN24297_c3_g2_i4	gi|1041550298|ref|XP_008481384.2|	PREDICTED: piggyBac transposable element-derived protein 2-like [Diaphorina citri]	54.9	2.40E-07	64.7
1instar-TRINITY_DN24297_c3_g2_i5	gi|662215047|ref|XP_008481385.1|	PREDICTED: piggyBac transposable element-derived protein 3-like [Diaphorina citri]	54.7	9.20E-26	125.6
1instar-TRINITY_DN24298_c0_g1_i2	gi|1041547361|ref|XP_017302346.1|	PREDICTED: uncharacterized protein LOC103515899, partial [Diaphorina citri]	71.8	6.70E-59	237.3
1instar-TRINITY_DN24299_c0_g1_i4	gi|662215414|ref|XP_008481588.1|	PREDICTED: histone H2B-like [Diaphorina citri]	89.7	4.40E-42	181.8
1instar-TRINITY_DN24299_c0_g1_i6	gi|662213863|ref|XP_008480737.1|	PREDICTED: flocculation protein FLO11-like [Diaphorina citri]	75.3	1.60E-21	112.1
1instar-TRINITY_DN24299_c0_g1_i8	gi|755930983|ref|XP_011313830.1|	PREDICTED: LOW QUALITY PROTEIN: uncharacterized protein LOC105273223 [Fopius arisanus]	97.7	2.40E-63	251.9
1instar-TRINITY_DN24299_c0_g2_i1	gi|998499245|ref|XP_015509502.1|	PREDICTED: prohormone-1-like, partial [Neodiprion lecontei]	61	3.90E-10	76.3
1instar-TRINITY_DN24299_c0_g2_i4	gi|998499245|ref|XP_015509502.1|	PREDICTED: prohormone-1-like, partial [Neodiprion lecontei]	61	4.00E-10	76.3
1instar-TRINITY_DN24300_c2_g1_i2	gi|662211170|ref|XP_008479261.1|	PREDICTED: guanine nucleotide exchange factor MSS4 [Diaphorina citri]	92.9	5.90E-84	320.1
1instar-TRINITY_DN24300_c2_g1_i3	gi|662211172|ref|XP_008479262.1|	PREDICTED: ras-related protein ced-10-like isoform X1 [Diaphorina citri]	100	1.60E-115	425.6
1instar-TRINITY_DN24300_c2_g1_i6	gi|662211172|ref|XP_008479262.1|	PREDICTED: ras-related protein ced-10-like isoform X1 [Diaphorina citri]	100	1.80E-115	425.6
1instar-TRINITY_DN24300_c2_g1_i9	gi|662211170|ref|XP_008479261.1|	PREDICTED: guanine nucleotide exchange factor MSS4 [Diaphorina citri]	98.9	5.90E-44	186.8
1instar-TRINITY_DN24301_c0_g1_i5	gi|662184085|ref|XP_008469991.1|	PREDICTED: uncharacterized protein LOC103507309 [Diaphorina citri]	64.7	6.50E-08	65.1
1instar-TRINITY_DN24301_c0_g1_i1	gi|662184085|ref|XP_008469991.1|	PREDICTED: uncharacterized protein LOC103507309 [Diaphorina citri]	72.1	4.80E-06	60.5
1instar-TRINITY_DN24301_c0_g1_i8	gi|662184085|ref|XP_008469991.1|	PREDICTED: uncharacterized protein LOC103507309 [Diaphorina citri]	80.6	2.30E-06	60.1
1instar-TRINITY_DN24301_c0_g1_i9	gi|662184085|ref|XP_008469991.1|	PREDICTED: uncharacterized protein LOC103507309 [Diaphorina citri]	72.1	4.90E-06	60.5
1instar-TRINITY_DN24301_c0_g1_i12	gi|662184085|ref|XP_008469991.1|	PREDICTED: uncharacterized protein LOC103507309 [Diaphorina citri]	72.1	3.60E-06	60.5
1instar-TRINITY_DN24301_c0_g1_i13	gi|662219040|ref|XP_008483580.1|	PREDICTED: uncharacterized protein LOC103520266, partial [Diaphorina citri]	100	1.40E-54	221.9
1instar-TRINITY_DN24301_c0_g1_i10	gi|662184085|ref|XP_008469991.1|	PREDICTED: uncharacterized protein LOC103507309 [Diaphorina citri]	72.1	1.70E-06	60.5
1instar-TRINITY_DN24302_c6_g1_i6	gi|1041543752|ref|XP_008475839.2|	PREDICTED: carbonyl reductase [NADPH] 1-like [Diaphorina citri]	99.6	6.50E-132	479.6
1instar-TRINITY_DN24302_c6_g1_i7	gi|1041543752|ref|XP_008475839.2|	PREDICTED: carbonyl reductase [NADPH] 1-like [Diaphorina citri]	99.6	6.30E-132	479.6
1instar-TRINITY_DN24302_c6_g1_i5	gi|1041543752|ref|XP_008475839.2|	PREDICTED: carbonyl reductase [NADPH] 1-like [Diaphorina citri]	93.9	1.50E-15	92.4
1instar-TRINITY_DN24302_c6_g1_i2	gi|1041543752|ref|XP_008475839.2|	PREDICTED: carbonyl reductase [NADPH] 1-like [Diaphorina citri]	96.7	1.20E-142	514.6
1instar-TRINITY_DN24304_c0_g2_i10	gi|970892771|ref|XP_015111737.1|	PREDICTED: apolipoprotein D-like [Diachasma alloeum]	47.1	2.20E-37	165.6
1instar-TRINITY_DN24304_c0_g2_i3	gi|970892771|ref|XP_015111737.1|	PREDICTED: apolipoprotein D-like [Diachasma alloeum]	47.4	4.20E-38	167.9
1instar-TRINITY_DN24304_c0_g2_i2	gi|970892771|ref|XP_015111737.1|	PREDICTED: apolipoprotein D-like [Diachasma alloeum]	44.7	1.20E-16	96.3
1instar-TRINITY_DN24304_c0_g2_i7	gi|970892771|ref|XP_015111737.1|	PREDICTED: apolipoprotein D-like [Diachasma alloeum]	46.9	2.00E-30	142.5
1instar-TRINITY_DN24304_c0_g2_i6	gi|755975972|ref|XP_011307801.1|	PREDICTED: apolipoprotein D-like [Fopius arisanus]	50	7.90E-03	50.8
1instar-TRINITY_DN24306_c0_g1_i3	gi|662199286|ref|XP_008472803.1|	PREDICTED: regucalcin-like, partial [Diaphorina citri]	99.3	1.70E-74	289.3
1instar-TRINITY_DN24307_c1_g1_i1	gi|1041531504|ref|XP_017302018.1|	PREDICTED: uncharacterized protein LOC103514905 [Diaphorina citri]	70.6	1.70E-03	52
1instar-TRINITY_DN24308_c2_g1_i1	gi|662195319|ref|XP_008470645.1|	PREDICTED: protein phosphatase 1 regulatory subunit 7 [Diaphorina citri]	99.4	1.80E-191	678.3
1instar-TRINITY_DN24311_c1_g3_i1	gi|242008535|ref|XP_002425058.1|	ribonuclease p/mrp subunit, putative [Pediculus humanus corporis]	50.9	4.50E-04	53.9
1instar-TRINITY_DN24311_c1_g1_i8	gi|662189741|ref|XP_008467611.1|	PREDICTED: protein SERAC1 [Diaphorina citri]	98.1	2.50E-242	847.8
1instar-TRINITY_DN24311_c1_g1_i13	gi|1041534215|ref|XP_017297751.1|	PREDICTED: uncharacterized protein LOC103505082 [Diaphorina citri]	99.1	3.90E-53	218
1instar-TRINITY_DN24313_c4_g1_i12	gi|963328801|gb|ALT07199.1|	long chain acyl-CoA synthetase isoform 2 [Rhodnius prolixus]	76.7	7.60E-240	839.3
1instar-TRINITY_DN24313_c4_g1_i10	gi|963328801|gb|ALT07199.1|	long chain acyl-CoA synthetase isoform 2 [Rhodnius prolixus]	72.6	8.40E-307	1062
1instar-TRINITY_DN24314_c1_g4_i1	gi|662185170|ref|XP_008475710.1|	PREDICTED: uncharacterized protein LOC103512709 [Diaphorina citri]	100	6.50E-08	66.6
1instar-TRINITY_DN24316_c0_g1_i3	gi|646708856|gb|KDR15003.1|	AP-1 complex subunit sigma-2 [Zootermopsis nevadensis]	94.6	1.30E-07	67
1instar-TRINITY_DN24318_c3_g1_i4	gi|662195285|ref|XP_008470626.1|	PREDICTED: 39S ribosomal protein L38, mitochondrial [Diaphorina citri]	99.5	1.90E-116	428.7
1instar-TRINITY_DN24318_c2_g1_i1	gi|939261998|ref|XP_014250911.1|	PREDICTED: longitudinals lacking protein, isoform G-like [Cimex lectularius]	39	6.90E-08	68.2
1instar-TRINITY_DN24318_c2_g1_i7	gi|939261998|ref|XP_014250911.1|	PREDICTED: longitudinals lacking protein, isoform G-like [Cimex lectularius]	39	6.80E-08	68.2
1instar-TRINITY_DN24320_c2_g1_i5	gi|662221687|ref|XP_008485049.1|	PREDICTED: histone-lysine N-methyltransferase SETD1B-like, partial [Diaphorina citri]	79.7	4.10E-88	334.3
1instar-TRINITY_DN24322_c0_g1_i5	gi|1041553902|ref|XP_017304346.1|	PREDICTED: zinc finger protein 189-like [Diaphorina citri]	71.2	1.00E-21	112.1
1instar-TRINITY_DN24322_c0_g1_i7	gi|662211247|ref|XP_008479302.1|	PREDICTED: NHP2-like protein 1 [Diaphorina citri]	93	1.60E-57	232.6
1instar-TRINITY_DN24322_c0_g1_i3	gi|1041553902|ref|XP_017304346.1|	PREDICTED: zinc finger protein 189-like [Diaphorina citri]	36.1	2.30E-38	169.1
1instar-TRINITY_DN24322_c0_g1_i8	gi|1041553902|ref|XP_017304346.1|	PREDICTED: zinc finger protein 189-like [Diaphorina citri]	50.4	8.00E-51	209.1
1instar-TRINITY_DN24322_c0_g1_i9	gi|1041542802|ref|XP_017300724.1|	PREDICTED: zinc finger protein 678-like [Diaphorina citri]	55	2.00E-22	114
1instar-TRINITY_DN24322_c0_g1_i16	gi|1041553902|ref|XP_017304346.1|	PREDICTED: zinc finger protein 189-like [Diaphorina citri]	64.1	1.50E-63	251.5
1instar-TRINITY_DN24322_c0_g1_i17	gi|662211247|ref|XP_008479302.1|	PREDICTED: NHP2-like protein 1 [Diaphorina citri]	100	1.70E-40	174.5
1instar-TRINITY_DN24322_c0_g1_i14	gi|1041542802|ref|XP_017300724.1|	PREDICTED: zinc finger protein 678-like [Diaphorina citri]	73.8	5.10E-47	196.4
1instar-TRINITY_DN24322_c0_g1_i15	gi|1041553902|ref|XP_017304346.1|	PREDICTED: zinc finger protein 189-like [Diaphorina citri]	52.5	3.10E-33	151
1instar-TRINITY_DN24322_c0_g1_i12	gi|1041553902|ref|XP_017304346.1|	PREDICTED: zinc finger protein 189-like [Diaphorina citri]	50.9	3.40E-52	213.8
1instar-TRINITY_DN24322_c0_g1_i10	gi|1041547664|ref|XP_017302440.1|	PREDICTED: zinc finger protein OZF-like, partial [Diaphorina citri]	43.9	9.80E-59	236.9
1instar-TRINITY_DN24322_c0_g1_i11	gi|1041553902|ref|XP_017304346.1|	PREDICTED: zinc finger protein 189-like [Diaphorina citri]	56.7	1.40E-31	145.2
1instar-TRINITY_DN24323_c4_g2_i3	gi|662198322|ref|XP_008472279.1|	PREDICTED: uncharacterized protein LOC103509439 [Diaphorina citri]	100	5.40E-40	173.7
1instar-TRINITY_DN24323_c4_g3_i1	gi|662198322|ref|XP_008472279.1|	PREDICTED: uncharacterized protein LOC103509439 [Diaphorina citri]	100	7.50E-13	82.4
1instar-TRINITY_DN24324_c1_g2_i3	gi|662193383|ref|XP_008469597.1|	PREDICTED: uncharacterized protein LOC103506945 [Diaphorina citri]	91	8.40E-67	263.5
1instar-TRINITY_DN24326_c4_g3_i2	gi|943937990|ref|XP_014370775.1|	PREDICTED: uncharacterized protein LOC106720569 [Papilio machaon]	61.8	2.20E-04	53.5
1instar-TRINITY_DN24326_c4_g1_i5	gi|641652088|ref|XP_008178248.1|	PREDICTED: uncharacterized protein LOC103307755 [Acyrthosiphon pisum]	48.1	5.10E-07	62.4
1instar-TRINITY_DN24326_c3_g3_i2	gi|662209407|ref|XP_008478304.1|	PREDICTED: probable tubulin polyglutamylase TTLL2 [Diaphorina citri]	99.7	9.10E-224	785.8
1instar-TRINITY_DN24328_c0_g1_i1	gi|1041531595|ref|XP_017302325.1|	PREDICTED: clavesin-2-like [Diaphorina citri]	88	5.20E-75	291.2
1instar-TRINITY_DN24328_c0_g1_i2	gi|1041531595|ref|XP_017302325.1|	PREDICTED: clavesin-2-like [Diaphorina citri]	100	9.00E-20	107.1
1instar-TRINITY_DN24330_c5_g4_i2	gi|662195325|ref|XP_008470648.1|	PREDICTED: L-dopachrome tautomerase yellow-f2-like [Diaphorina citri]	99.5	6.20E-244	852.4
1instar-TRINITY_DN24330_c5_g3_i2	gi|662188628|ref|XP_008487998.1|	PREDICTED: RNA polymerase II subunit A C-terminal domain phosphatase SSU72 [Diaphorina citri]	100	1.20E-105	392.1
1instar-TRINITY_DN24330_c5_g3_i1	gi|662188628|ref|XP_008487998.1|	PREDICTED: RNA polymerase II subunit A C-terminal domain phosphatase SSU72 [Diaphorina citri]	100	1.30E-105	392.1
1instar-TRINITY_DN24331_c0_g1_i5	gi|662188310|ref|XP_008487822.1|	PREDICTED: uncharacterized protein LOC103524574 [Diaphorina citri]	83.5	2.60E-97	365.5
1instar-TRINITY_DN24331_c0_g1_i7	gi|662188310|ref|XP_008487822.1|	PREDICTED: uncharacterized protein LOC103524574 [Diaphorina citri]	81.1	1.50E-79	306.6
1instar-TRINITY_DN24331_c0_g1_i3	gi|662188310|ref|XP_008487822.1|	PREDICTED: uncharacterized protein LOC103524574 [Diaphorina citri]	81.1	1.70E-79	306.6
1instar-TRINITY_DN24331_c0_g1_i12	gi|662188308|ref|XP_008487821.1|	PREDICTED: uncharacterized protein LOC103524572 [Diaphorina citri]	94	5.30E-111	411.8
1instar-TRINITY_DN24331_c0_g3_i2	gi|1041531394|ref|XP_017301620.1|	PREDICTED: LOW QUALITY PROTEIN: RNA polymerase I-specific transcription initiation factor RRN3 [Diaphorina citri]	100	1.20E-04	54.3
1instar-TRINITY_DN24331_c0_g3_i1	gi|1041531394|ref|XP_017301620.1|	PREDICTED: LOW QUALITY PROTEIN: RNA polymerase I-specific transcription initiation factor RRN3 [Diaphorina citri]	100	2.70E-04	54.3
1instar-TRINITY_DN24333_c0_g1_i6	gi|1041531194|ref|XP_017300846.1|	PREDICTED: uncharacterized protein LOC103512334 [Diaphorina citri]	86.6	0.00E+00	1124
1instar-TRINITY_DN24333_c0_g1_i1	gi|1041531194|ref|XP_017300846.1|	PREDICTED: uncharacterized protein LOC103512334 [Diaphorina citri]	79.3	0.00E+00	1883.6
1instar-TRINITY_DN24333_c0_g1_i8	gi|1041531194|ref|XP_017300846.1|	PREDICTED: uncharacterized protein LOC103512334 [Diaphorina citri]	90.3	0.00E+00	1214.1
1instar-TRINITY_DN24333_c0_g1_i13	gi|1041531194|ref|XP_017300846.1|	PREDICTED: uncharacterized protein LOC103512334 [Diaphorina citri]	86.6	0.00E+00	1124
1instar-TRINITY_DN24333_c0_g1_i10	gi|1041531194|ref|XP_017300846.1|	PREDICTED: uncharacterized protein LOC103512334 [Diaphorina citri]	100	1.90E-34	154.5
1instar-TRINITY_DN24333_c0_g2_i1	gi|1041531194|ref|XP_017300846.1|	PREDICTED: uncharacterized protein LOC103512334 [Diaphorina citri]	100	7.40E-74	285.4
1instar-TRINITY_DN24333_c0_g3_i1	gi|1041531194|ref|XP_017300846.1|	PREDICTED: uncharacterized protein LOC103512334 [Diaphorina citri]	94.8	1.30E-172	614.4
1instar-TRINITY_DN24333_c1_g3_i1	gi|646723884|gb|KDR24342.1|	Leucine-rich repeat-containing protein 56 [Zootermopsis nevadensis]	42.9	3.80E-27	131.3
1instar-TRINITY_DN24333_c1_g1_i9	gi|1041539755|ref|XP_008472157.2|	PREDICTED: signal transducer and activator of transcription 5B [Diaphorina citri]	94.8	0.00E+00	1199.5
1instar-TRINITY_DN24333_c1_g1_i1	gi|936695213|ref|XP_014225589.1|	PREDICTED: signal transducer and activator of transcription 5B isoform X1 [Trichogramma pretiosum]	57.7	1.50E-73	286.6
1instar-TRINITY_DN24334_c3_g1_i11	gi|662194722|ref|XP_008470321.1|	PREDICTED: proteasomal ubiquitin receptor ADRM1 [Diaphorina citri]	92.2	3.00E-88	335.9
1instar-TRINITY_DN24334_c3_g1_i5	gi|662184239|ref|XP_008470822.1|	PREDICTED: probable E3 ubiquitin-protein ligase bre1 [Diaphorina citri]	76.3	9.20E-173	615.9
1instar-TRINITY_DN24335_c2_g3_i2	gi|939677755|ref|XP_014284594.1|	PREDICTED: kanadaptin isoform X1 [Halyomorpha halys]	47.4	1.40E-04	56.6
1instar-TRINITY_DN24335_c1_g2_i2	gi|939668798|ref|XP_014281361.1|	PREDICTED: protein expanded [Halyomorpha halys]	41.1	3.00E-120	441.8
1instar-TRINITY_DN24336_c2_g2_i5	gi|1041544349|ref|XP_017301280.1|	PREDICTED: omega-amidase NIT2-like [Diaphorina citri]	100	4.60E-163	584.3
1instar-TRINITY_DN24336_c2_g2_i4	gi|1041544349|ref|XP_017301280.1|	PREDICTED: omega-amidase NIT2-like [Diaphorina citri]	98	1.00E-18	101.7
1instar-TRINITY_DN24336_c2_g2_i8	gi|662195537|ref|XP_008470763.1|	PREDICTED: eukaryotic translation initiation factor 4E-like isoform X2 [Diaphorina citri]	95.7	1.30E-98	368.2
1instar-TRINITY_DN24338_c1_g2_i2	gi|1041537712|ref|XP_017298890.1|	PREDICTED: sal-like protein 3 [Diaphorina citri]	100	1.90E-43	185.3
1instar-TRINITY_DN24338_c1_g5_i1	gi|1041535318|ref|XP_017298141.1|	PREDICTED: transcriptional repressor CTCFL-like [Diaphorina citri]	55.1	4.10E-27	130.2
1instar-TRINITY_DN24340_c0_g1_i3	gi|1000209497|gb|KXJ79679.1|	hypothetical protein RP20_CCG028581 [Aedes albopictus]	80.3	3.20E-213	750.4
1instar-TRINITY_DN24341_c3_g1_i1	gi|527135721|gb|AGS06572.1|	carbamoylphosphate synthase large subunit [Candidatus Carsonella ruddii DC]	100	1.30E-27	130.6
1instar-TRINITY_DN24342_c0_g1_i9	gi|1041535634|ref|XP_017298225.1|	PREDICTED: uncharacterized protein LOC103506157 [Diaphorina citri]	100	2.70E-47	196.8
1instar-TRINITY_DN24343_c1_g1_i1	gi|1002255501|ref|XP_015632031.1|	Os03g0143400 [Oryza sativa Japonica Group]	42.6	5.40E-80	307.8
1instar-TRINITY_DN24346_c0_g1_i1	gi|662191085|ref|XP_008468341.1|	PREDICTED: translocon-associated protein subunit gamma [Diaphorina citri]	88.4	9.30E-58	233.8
1instar-TRINITY_DN24347_c0_g1_i13	gi|646716579|gb|KDR19771.1|	COP9 signalosome complex subunit 6 [Zootermopsis nevadensis]	69.2	3.00E-122	448
1instar-TRINITY_DN24347_c0_g3_i1	gi|662184297|ref|XP_008471095.1|	PREDICTED: flightin [Diaphorina citri]	57.6	1.60E-27	131.7
1instar-TRINITY_DN24348_c1_g2_i4	gi|646705128|gb|KDR13007.1|	Nucleolar protein 12 [Zootermopsis nevadensis]	35.6	2.10E-21	112.5
1instar-TRINITY_DN24348_c1_g1_i9	gi|662191434|ref|XP_008468531.1|	PREDICTED: protein-L-isoaspartate(D-aspartate) O-methyltransferase-like [Diaphorina citri]	100	8.30E-125	456.4
1instar-TRINITY_DN24348_c1_g1_i20	gi|662191432|ref|XP_008468529.1|	PREDICTED: protein-L-isoaspartate O-methyltransferase 1-like [Diaphorina citri]	100	4.20E-26	127.5
1instar-TRINITY_DN24348_c1_g1_i15	gi|1041535287|ref|XP_017298130.1|	PREDICTED: protein-L-isoaspartate(D-aspartate) O-methyltransferase-like isoform X4 [Diaphorina citri]	100	3.80E-153	550.4
1instar-TRINITY_DN24348_c1_g1_i16	gi|662191434|ref|XP_008468531.1|	PREDICTED: protein-L-isoaspartate(D-aspartate) O-methyltransferase-like [Diaphorina citri]	99.7	1.30E-192	681.4
1instar-TRINITY_DN24348_c1_g1_i11	gi|662191456|ref|XP_008468543.1|	PREDICTED: protein-L-isoaspartate(D-aspartate) O-methyltransferase-like [Diaphorina citri]	97.6	1.90E-90	341.3
1instar-TRINITY_DN24348_c1_g1_i13	gi|662191434|ref|XP_008468531.1|	PREDICTED: protein-L-isoaspartate(D-aspartate) O-methyltransferase-like [Diaphorina citri]	100	6.70E-125	456.4
1instar-TRINITY_DN24348_c1_g1_i12	gi|662191456|ref|XP_008468543.1|	PREDICTED: protein-L-isoaspartate(D-aspartate) O-methyltransferase-like [Diaphorina citri]	99.7	1.00E-208	736.1
1instar-TRINITY_DN24348_c1_g1_i18	gi|662191432|ref|XP_008468529.1|	PREDICTED: protein-L-isoaspartate O-methyltransferase 1-like [Diaphorina citri]	100	4.80E-26	127.5
1instar-TRINITY_DN24349_c2_g2_i4	gi|662193303|ref|XP_008469552.1|	PREDICTED: chloride intracellular channel protein 2-like [Diaphorina citri]	100	2.60E-53	216.9
1instar-TRINITY_DN24349_c1_g2_i1	gi|1041551876|ref|XP_017303754.1|	PREDICTED: uncharacterized protein LOC103519628 [Diaphorina citri]	86.8	2.20E-115	426
1instar-TRINITY_DN24349_c1_g2_i4	gi|1041551876|ref|XP_017303754.1|	PREDICTED: uncharacterized protein LOC103519628 [Diaphorina citri]	86.8	2.20E-115	426
1instar-TRINITY_DN24352_c0_g4_i3	gi|1041532513|ref|XP_017304749.1|	PREDICTED: MDS1 and EVI1 complex locus protein EVI1-A-like [Diaphorina citri]	81.7	8.30E-37	161.4
1instar-TRINITY_DN24352_c0_g4_i1	gi|1041532513|ref|XP_017304749.1|	PREDICTED: MDS1 and EVI1 complex locus protein EVI1-A-like [Diaphorina citri]	83.2	4.70E-199	703.4
1instar-TRINITY_DN24352_c0_g4_i6	gi|1041532513|ref|XP_017304749.1|	PREDICTED: MDS1 and EVI1 complex locus protein EVI1-A-like [Diaphorina citri]	83.2	4.60E-199	703.4
1instar-TRINITY_DN24355_c4_g1_i1	gi|662214379|ref|XP_008481019.1|	PREDICTED: craniofacial development protein 2-like [Diaphorina citri]	89.7	5.50E-06	60.1
1instar-TRINITY_DN24356_c2_g1_i2	gi|985398255|ref|XP_015366694.1|	PREDICTED: uncharacterized protein LOC107163673 [Diuraphis noxia]	39.6	6.80E-21	110.9
1instar-TRINITY_DN24356_c2_g1_i3	gi|568259673|gb|ETN67539.1|	hypothetical protein AND_000643 [Anopheles darlingi]	35.5	1.20E-10	76.6
1instar-TRINITY_DN24357_c0_g4_i1	gi|662209355|ref|XP_008478275.1|	PREDICTED: mediator of RNA polymerase II transcription subunit 4 [Diaphorina citri]	100	1.10E-30	143.3
1instar-TRINITY_DN24357_c0_g1_i3	gi|662186094|ref|XP_008480394.1|	PREDICTED: myb-like protein X [Diaphorina citri]	87.2	1.10E-157	565.8
1instar-TRINITY_DN24357_c0_g1_i8	gi|662186094|ref|XP_008480394.1|	PREDICTED: myb-like protein X [Diaphorina citri]	83.6	3.10E-118	434.9
1instar-TRINITY_DN24359_c0_g1_i2	gi|1041531937|ref|XP_017303446.1|	PREDICTED: uncharacterized protein LOC103518863 [Diaphorina citri]	87.1	1.30E-68	269.2
1instar-TRINITY_DN24361_c0_g1_i5	gi|1041553587|ref|XP_017304259.1|	PREDICTED: uncharacterized protein LOC103521293, partial [Diaphorina citri]	91.2	9.40E-299	1035.4
1instar-TRINITY_DN24362_c6_g4_i1	gi|1041544905|ref|XP_017301438.1|	PREDICTED: tRNA (adenine(58)-N(1))-methyltransferase catalytic subunit TRMT61A, partial [Diaphorina citri]	92.9	1.70E-99	372.1
1instar-TRINITY_DN24362_c6_g1_i5	gi|1041538203|ref|XP_017299063.1|	PREDICTED: uncharacterized protein LOC103508026 [Diaphorina citri]	89.5	6.20E-78	300.4
1instar-TRINITY_DN24362_c6_g1_i3	gi|1041538198|ref|XP_017299062.1|	PREDICTED: longitudinals lacking protein-like [Diaphorina citri]	99.1	7.00E-59	237.3
1instar-TRINITY_DN24362_c6_g1_i6	gi|1041538198|ref|XP_017299062.1|	PREDICTED: longitudinals lacking protein-like [Diaphorina citri]	97.9	3.20E-48	199.9
1instar-TRINITY_DN24363_c6_g1_i5	gi|939654027|ref|XP_014275708.1|	PREDICTED: protein enabled-like isoform X6 [Halyomorpha halys]	47	1.00E-85	326.6
1instar-TRINITY_DN24364_c0_g1_i4	gi|501290684|dbj|BAN20230.1|	receptor for activated protein kinase c [Riptortus pedestris]	84.8	1.40E-107	399.8
1instar-TRINITY_DN24364_c0_g1_i7	gi|939698636|ref|XP_014293501.1|	PREDICTED: guanine nucleotide-binding protein subunit beta-like protein [Halyomorpha halys]	87.5	3.10E-139	505
1instar-TRINITY_DN24364_c0_g1_i1	gi|662204301|ref|XP_008475522.1|	PREDICTED: uncharacterized protein LOC103512535 [Diaphorina citri]	56.1	1.60E-20	109
1instar-TRINITY_DN24364_c0_g1_i10	gi|662204301|ref|XP_008475522.1|	PREDICTED: uncharacterized protein LOC103512535 [Diaphorina citri]	46.2	1.50E-16	95.9
1instar-TRINITY_DN24367_c1_g3_i7	gi|1041543135|ref|XP_017300847.1|	PREDICTED: RNA-directed DNA polymerase from mobile element jockey-like [Diaphorina citri]	55.3	1.20E-146	529.6
1instar-TRINITY_DN24367_c1_g4_i1	gi|662191679|ref|XP_008468665.1|	PREDICTED: uncharacterized protein LOC103506061 [Diaphorina citri]	100	2.10E-130	474.9
1instar-TRINITY_DN24368_c4_g1_i5	gi|662183094|ref|XP_008470826.1|	PREDICTED: ribosomal RNA processing protein 1 homolog [Diaphorina citri]	70.9	1.20E-63	251.9
1instar-TRINITY_DN24368_c4_g2_i5	gi|662183092|ref|XP_008470724.1|	PREDICTED: putative ankyrin repeat protein RF_0381 [Diaphorina citri]	98	0.00E+00	1082.8
1instar-TRINITY_DN24368_c4_g2_i1	gi|662183092|ref|XP_008470724.1|	PREDICTED: putative ankyrin repeat protein RF_0381 [Diaphorina citri]	98	0.00E+00	1082.8
1instar-TRINITY_DN24368_c4_g5_i2	gi|662183021|ref|XP_008488022.1|	PREDICTED: uncharacterized protein LOC103524731 [Diaphorina citri]	100	1.30E-03	50.8
1instar-TRINITY_DN24369_c3_g1_i2	gi|662184190|ref|XP_008470565.1|	PREDICTED: mediator of RNA polymerase II transcription subunit 31 isoform X1 [Diaphorina citri]	94	3.90E-74	288.1
1instar-TRINITY_DN24370_c0_g1_i7	gi|936692469|ref|XP_014224222.1|	PREDICTED: branched-chain-amino-acid aminotransferase, cytosolic isoform X1 [Trichogramma pretiosum]	62.1	1.70E-138	501.5
1instar-TRINITY_DN24370_c0_g1_i8	gi|936692471|ref|XP_014224223.1|	PREDICTED: branched-chain-amino-acid aminotransferase, cytosolic isoform X2 [Trichogramma pretiosum]	59.9	9.40E-139	503.1
1instar-TRINITY_DN24370_c0_g1_i13	gi|936692471|ref|XP_014224223.1|	PREDICTED: branched-chain-amino-acid aminotransferase, cytosolic isoform X2 [Trichogramma pretiosum]	59.9	9.50E-139	503.1
1instar-TRINITY_DN24370_c0_g1_i10	gi|662209870|ref|XP_008478550.1|	PREDICTED: uncharacterized protein LOC103515385 [Diaphorina citri]	63.2	1.20E-14	88.2
1instar-TRINITY_DN24372_c0_g1_i4	gi|662193927|ref|XP_008469891.1|	PREDICTED: myotubularin-related protein 2 [Diaphorina citri]	93	0.00E+00	1167.5
1instar-TRINITY_DN24372_c0_g1_i5	gi|662193927|ref|XP_008469891.1|	PREDICTED: myotubularin-related protein 2 [Diaphorina citri]	95.8	0.00E+00	1127.9
1instar-TRINITY_DN24372_c0_g1_i2	gi|662193927|ref|XP_008469891.1|	PREDICTED: myotubularin-related protein 2 [Diaphorina citri]	92.9	0.00E+00	1169.1
1instar-TRINITY_DN24374_c0_g1_i2	gi|662185655|ref|XP_008478201.1|	PREDICTED: protein abrupt [Diaphorina citri]	94	0.00E+00	1143.3
1instar-TRINITY_DN24375_c0_g1_i4	gi|662190728|ref|XP_008468143.1|	PREDICTED: interferon regulatory factor 2-binding protein-like B [Diaphorina citri]	88	1.90E-147	531.9
1instar-TRINITY_DN24375_c0_g1_i1	gi|662190728|ref|XP_008468143.1|	PREDICTED: interferon regulatory factor 2-binding protein-like B [Diaphorina citri]	84.7	6.20E-47	196.8
1instar-TRINITY_DN24375_c0_g2_i1	gi|662208665|ref|XP_008477895.1|	PREDICTED: 60S ribosomal protein L38 [Diaphorina citri]	100	2.10E-31	145.6
1instar-TRINITY_DN24378_c0_g1_i4	gi|1041531397|ref|XP_017301635.1|	PREDICTED: gamma-glutamylcyclotransferase-like isoform X2 [Diaphorina citri]	97.7	2.70E-65	257.3
1instar-TRINITY_DN24378_c1_g3_i1	gi|307193498|gb|EFN76275.1|	ETS translocation variant 1 [Harpegnathos saltator]	55.4	5.10E-07	64.3
1instar-TRINITY_DN24378_c1_g2_i2	gi|749796792|ref|XP_011151821.1|	PREDICTED: uncharacterized protein LOC105190663 [Harpegnathos saltator]	35.5	4.30E-41	177.6
1instar-TRINITY_DN24378_c1_g2_i3	gi|665796931|ref|XP_008546275.1|	PREDICTED: uncharacterized protein LOC103570343 [Microplitis demolitor]	36	2.70E-41	178.3
1instar-TRINITY_DN24379_c0_g2_i1	gi|662215242|ref|XP_008481492.1|	PREDICTED: glycine-rich cell wall structural protein 1-like [Diaphorina citri]	100	9.20E-08	65.1
1instar-TRINITY_DN24380_c0_g1_i1	gi|662220835|ref|XP_008484573.1|	PREDICTED: uncharacterized protein LOC103521246 [Diaphorina citri]	67.7	1.40E-45	191
1instar-TRINITY_DN24380_c2_g2_i1	gi|662220835|ref|XP_008484573.1|	PREDICTED: uncharacterized protein LOC103521246 [Diaphorina citri]	74.7	1.80E-29	137.5
1instar-TRINITY_DN24381_c5_g1_i3	gi|662195851|ref|XP_008470931.1|	PREDICTED: uncharacterized protein LOC103508179 isoform X1 [Diaphorina citri]	100	7.50E-57	229.9
1instar-TRINITY_DN24381_c5_g1_i2	gi|662195851|ref|XP_008470931.1|	PREDICTED: uncharacterized protein LOC103508179 isoform X1 [Diaphorina citri]	100	7.80E-57	229.9
1instar-TRINITY_DN24383_c0_g1_i6	gi|646713612|gb|KDR17903.1|	Histone acetyltransferase KAT2A [Zootermopsis nevadensis]	54.3	7.20E-110	406.4
1instar-TRINITY_DN24384_c3_g1_i3	gi|662201343|ref|XP_008473920.1|	PREDICTED: nucleoporin Nup43-like [Diaphorina citri]	96.7	4.50E-146	526.9
1instar-TRINITY_DN24384_c3_g1_i6	gi|662201343|ref|XP_008473920.1|	PREDICTED: nucleoporin Nup43-like [Diaphorina citri]	96.7	4.80E-146	526.9
1instar-TRINITY_DN24385_c0_g1_i4	gi|662223543|ref|XP_008486069.1|	PREDICTED: uncharacterized protein LOC108251826 [Diaphorina citri]	100	6.20E-15	91.3
1instar-TRINITY_DN24385_c0_g1_i5	gi|662223543|ref|XP_008486069.1|	PREDICTED: uncharacterized protein LOC108251826 [Diaphorina citri]	94.1	4.00E-100	374.8
1instar-TRINITY_DN24385_c0_g1_i1	gi|662223543|ref|XP_008486069.1|	PREDICTED: uncharacterized protein LOC108251826 [Diaphorina citri]	92.7	2.20E-74	288.1
1instar-TRINITY_DN24385_c0_g1_i2	gi|662223543|ref|XP_008486069.1|	PREDICTED: uncharacterized protein LOC108251826 [Diaphorina citri]	92.6	4.60E-74	286.6
1instar-TRINITY_DN24385_c0_g1_i14	gi|662223543|ref|XP_008486069.1|	PREDICTED: uncharacterized protein LOC108251826 [Diaphorina citri]	88.5	8.40E-142	513.5
1instar-TRINITY_DN24386_c1_g3_i1	gi|1041539483|ref|XP_017299531.1|	PREDICTED: E3 ubiquitin-protein ligase RNF185-like [Diaphorina citri]	86.3	6.10E-18	98.2
1instar-TRINITY_DN24386_c1_g1_i6	gi|1041539483|ref|XP_017299531.1|	PREDICTED: E3 ubiquitin-protein ligase RNF185-like [Diaphorina citri]	93.1	2.00E-27	129.8
1instar-TRINITY_DN24386_c1_g1_i16	gi|1041539483|ref|XP_017299531.1|	PREDICTED: E3 ubiquitin-protein ligase RNF185-like [Diaphorina citri]	78.8	9.60E-103	382.9
1instar-TRINITY_DN24386_c1_g1_i11	gi|1041539483|ref|XP_017299531.1|	PREDICTED: E3 ubiquitin-protein ligase RNF185-like [Diaphorina citri]	74.7	5.10E-65	257.7
1instar-TRINITY_DN24386_c1_g1_i13	gi|1041539483|ref|XP_017299531.1|	PREDICTED: E3 ubiquitin-protein ligase RNF185-like [Diaphorina citri]	71.5	3.50E-56	227.6
1instar-TRINITY_DN24386_c0_g1_i7	gi|1041531192|ref|XP_017300842.1|	PREDICTED: zinc finger protein 62-like [Diaphorina citri]	97.7	4.50E-16	92.8
1instar-TRINITY_DN24386_c0_g1_i1	gi|1041531192|ref|XP_017300842.1|	PREDICTED: zinc finger protein 62-like [Diaphorina citri]	69.6	2.00E-17	97.1
1instar-TRINITY_DN24389_c0_g2_i2	gi|662222427|ref|XP_008485457.1|	PREDICTED: uncharacterized protein LOC103522131 [Diaphorina citri]	100	2.50E-98	368.2
1instar-TRINITY_DN24389_c0_g2_i4	gi|662196504|ref|XP_008471286.1|	PREDICTED: mediator of RNA polymerase II transcription subunit 18 [Diaphorina citri]	99.1	5.20E-122	447.6
1instar-TRINITY_DN24390_c1_g2_i2	gi|662194754|ref|XP_008470338.1|	PREDICTED: zinc finger protein 60-like [Diaphorina citri]	92.3	2.10E-73	283.9
1instar-TRINITY_DN24391_c2_g1_i1	gi|663070963|ref|NP_001284607.1|	putative ribosomal protein L9 [Diaphorina citri]	100	9.70E-19	101.7
1instar-TRINITY_DN24393_c2_g1_i3	gi|662198732|ref|XP_008472502.1|	PREDICTED: transmembrane protein 214 [Diaphorina citri]	87.2	2.90E-205	724.2
1instar-TRINITY_DN24393_c2_g1_i6	gi|662198732|ref|XP_008472502.1|	PREDICTED: transmembrane protein 214 [Diaphorina citri]	87.2	3.00E-205	724.2
1instar-TRINITY_DN24393_c2_g1_i10	gi|662218120|ref|XP_008483072.1|	PREDICTED: uncharacterized protein LOC103519768 [Diaphorina citri]	100	2.30E-60	242.3
1instar-TRINITY_DN24394_c0_g5_i1	gi|1041540535|ref|XP_017299906.1|	PREDICTED: ras-related protein Rab-10 [Diaphorina citri]	96.3	8.40E-06	59.3
1instar-TRINITY_DN24394_c0_g1_i5	gi|1009601467|ref|XP_015928962.1|	PREDICTED: general transcription factor II-I repeat domain-containing protein 2A-like [Parasteatoda tepidariorum]	65.9	5.90E-05	57.4
1instar-TRINITY_DN24394_c0_g1_i6	gi|1009601467|ref|XP_015928962.1|	PREDICTED: general transcription factor II-I repeat domain-containing protein 2A-like [Parasteatoda tepidariorum]	55.1	6.30E-09	68.6
1instar-TRINITY_DN24394_c0_g1_i2	gi|1009601467|ref|XP_015928962.1|	PREDICTED: general transcription factor II-I repeat domain-containing protein 2A-like [Parasteatoda tepidariorum]	60.4	2.10E-04	53.5
1instar-TRINITY_DN24394_c0_g1_i3	gi|1009601467|ref|XP_015928962.1|	PREDICTED: general transcription factor II-I repeat domain-containing protein 2A-like [Parasteatoda tepidariorum]	65.9	2.30E-05	57.4
1instar-TRINITY_DN24394_c0_g1_i9	gi|1009601467|ref|XP_015928962.1|	PREDICTED: general transcription factor II-I repeat domain-containing protein 2A-like [Parasteatoda tepidariorum]	65.9	6.00E-05	57.4
1instar-TRINITY_DN24395_c1_g9_i1	gi|1041540765|ref|XP_017299994.1|	PREDICTED: sodium/calcium exchanger 1 [Diaphorina citri]	91.4	3.70E-284	986.5
1instar-TRINITY_DN24396_c0_g4_i4	gi|768419485|ref|XP_011550464.1|	PREDICTED: RNA-directed DNA polymerase from mobile element jockey-like [Plutella xylostella]	51.2	2.30E-55	224.6
1instar-TRINITY_DN24396_c0_g4_i6	gi|943940816|ref|XP_014371867.1|	PREDICTED: RNA-directed DNA polymerase from mobile element jockey-like [Papilio machaon]	53.1	1.90E-45	191.4
1instar-TRINITY_DN24396_c0_g4_i11	gi|861639619|gb|KMQ92919.1|	endonuclease-reverse transcriptase [Lasius niger]	59.4	1.60E-11	78.2
1instar-TRINITY_DN24396_c0_g3_i3	gi|1041552721|ref|XP_017303980.1|	PREDICTED: RNA-directed DNA polymerase from mobile element jockey-like, partial [Diaphorina citri]	40.9	4.80E-22	113.2
1instar-TRINITY_DN24397_c5_g1_i2	gi|909566384|ref|XP_013138560.1|	PREDICTED: uncharacterized protein LOC106103361 [Papilio polytes]	39.8	5.10E-09	71.6
1instar-TRINITY_DN24401_c0_g1_i1	gi|662205147|ref|XP_008475973.1|	PREDICTED: alpha-crystallin A chain-like [Diaphorina citri]	93.7	3.70E-95	357.5
1instar-TRINITY_DN24402_c0_g3_i2	gi|1041541661|ref|XP_017300307.1|	PREDICTED: abscission/NoCut checkpoint regulator-like [Diaphorina citri]	69	1.30E-24	121.3
1instar-TRINITY_DN24403_c0_g1_i4	gi|1041547832|ref|XP_017302502.1|	PREDICTED: mucin-5AC-like, partial [Diaphorina citri]	69.2	2.20E-92	347.4
1instar-TRINITY_DN24403_c0_g1_i5	gi|1041547832|ref|XP_017302502.1|	PREDICTED: mucin-5AC-like, partial [Diaphorina citri]	79.5	2.80E-81	310.8
1instar-TRINITY_DN24403_c0_g1_i6	gi|1041547832|ref|XP_017302502.1|	PREDICTED: mucin-5AC-like, partial [Diaphorina citri]	89.2	2.50E-96	360.9
1instar-TRINITY_DN24403_c0_g1_i7	gi|1041547832|ref|XP_017302502.1|	PREDICTED: mucin-5AC-like, partial [Diaphorina citri]	62	1.00E-105	392.1
[truncated: 117,693 more rows]
